# Supplementary material for: Using Multiscale Molecular Modeling to Analyze Possible NS2b-NS3 Protease Inhibitors from Philippine Medicinal Plants
Source: Curr Issues Mol Biol. 2024 Jul 18;46(7):7592–618. doi: 10.3390/cimb46070451 (PMC11275823; doi:10.3390/cimb46070451)
Supplement: Supplementary file 1 [file cimb-46-00451-s001.zip › Table S1.xlsx]

## Sheet: ADMET Results
		SwissADME violations						Chembioserver 2.0
Ligand no.	Compound no.(from database)	Lipinski	Ghose	Veber	Egan	Muegge	Druglikeness	Toxicity	Special atom	Toxic compound
1	51	0	4	0	0	1	Failed	Passed
2	72	0	3	0	0	1	Passed	Failed		catechol
3	107	0	1	0	0	1	Passed	Passed
4	119	0	3	0	0	3	Failed	Passed
5	125	0	3	0	0	1	Passed	Passed
6	126	0	3	0	0	1	Passed	Passed
7	135	0	3	0	0	1	Passed	Passed
8	176	0	3	0	0	2	Failed	Passed
9	177	0	3	0	0	3	Failed	Passed
10	180	0	3	0	0	3	Failed	Passed
11	187	0	2	0	0	2	Passed	Passed
12	190	0	3	0	0	1	Passed	Passed
13	199	0	3	0	0	1	Passed	Passed
14	232	0	1	0	0	2	Passed	Passed
15	236	0	4	0	0	3	Failed	Passed
16	240	0	3	0	0	2	Failed	Passed
17	243	0	3	0	0	1	Passed	Passed
18	244	0	3	0	0	2	Failed	Passed
19	247	0	4	0	0	1	Failed	Passed
20	264	0	3	0	0	2	Failed	Passed
21	284	0	3	0	0	2	Failed	Passed
22	289	0	3	0	0	1	Passed	Failed		catechol
23	297	0	3	0	0	3	Failed	Passed
24	305	0	2	0	0	1	Passed	Passed
25	309	0	3	0	0	1	Passed	Passed
26	311	0	2	0	1	1	Failed	Passed
27	312	0	4	0	3	2	Failed	Passed
28	323	0	2	0	0	1	Passed	Passed
29	326	0	1	0	0	2	Passed	Passed
30	338	0	3	0	0	1	Passed	Passed
31	359	0	3	0	0	1	Passed	Passed
32	368	0	1	0	0	1	Passed	Passed
33	370	0	2	0	0	1	Passed	Failed		catechol
34	379	0	1	0	0	1	Passed	Passed
35	424	0	4	0	0	3	Failed	Passed
36	428	0	4	0	0	2	Failed	Passed
37	525	0	4	0	0	2	Failed	Passed
38	527	0	3	0	0	3	Failed	Passed
39	541	0	2	0	0	1	Passed	Failed
40	586	0	4	0	0	2	Failed	Passed
41	588	0	4	0	0	2	Failed	Passed
42	595	0	1	1	1	2	Failed	Failed
43	602	0	4	0	0	3	Failed	Passed
44	612	0	4	0	0	2	Failed	Passed
45	614	0	4	0	0	2	Failed	Passed
46	650	0	3	0	0	2	Failed	Passed
47	674	0	3	0	0	3	Failed	Passed
48	681	0	1	0	0	1	Passed	Failed		catechol
49	702	0	3	0	0	3	Failed	Passed
50	743	0	3	0	0	1	Passed	Passed
51	750	0	4	0	0	3	Failed	Passed
52	753	0	4	0	0	2	Failed	Passed
53	756	0	4	0	0	2	Failed	Passed
54	757	0	4	0	0	2	Failed	Passed
55	768	0	3	0	0	3	Failed	Passed
56	774	0	3	0	0	1	Passed	Passed
57	783	0	6	1	3	2	Failed	Passed
58	785	0	3	0	0	1	Passed	Failed		hydroquinone
59	807	0	2	3	3	4	Failed	Passed
60	813	0	3	3	3	4	Failed	Failed
61	847	0	1	0	0	2	Passed	Passed
62	849	0	2	0	0	2	Passed	Passed
63	866	0	3	0	0	2	Failed	Passed
64	867	0	4	0	0	2	Failed	Passed
65	870	3	4	1	1	5	Failed	Passed
66	873	0	0	0	0	1	Passed	Passed
67	875	0	4	0	0	2	Failed	Passed
68	878	0	3	0	0	3	Failed	Passed
69	887	0	3	0	0	3	Failed	Passed
70	888	0	4	2	1	4	Failed	Failed
71	892	1	2	0	0	3	Failed	Failed		quinone, hydroquinone, catechol
72	896	0	0	0	0	0	Passed	Passed
73	932	0	0	0	0	0	Passed	Passed
74	935	0	4	3	3	2	Failed	Passed
75	936	0	3	0	0	1	Passed	Passed
76	937	0	3	0	0	1	Passed	Passed
77	938	0	3	0	0	1	Passed	Passed
78	943	0	4	3	0	4	Failed	Passed
79	947	2	4	2	1	3	Failed	Failed
80	957	0	1	0	0	2	Passed	Passed
81	962	2	4	2	1	3	Failed	Passed
82	970	0	4	0	0	2	Failed	Passed
83	971	0	4	0	0	2	Failed	Passed
84	984	1	1	1	0	2	Failed	Passed
85	985	1	0	1	0	1	Passed	Passed
86	995	1	0	0	0	2	Passed	Passed
87	996	0	3	0	0	2	Failed	Passed
88	998	0	3	0	0	2	Failed	Passed
89	999	0	3	0	0	1	Passed	Passed
90	1001	0	2	0	0	2	Passed	Passed
91	1004	0	3	2	2	2	Failed	Passed
92	1005	0	2	0	0	2	Passed	Passed	P
93	1031	0	3	0	0	3	Failed	Passed
94	1044	0	3	0	0	1	Passed	Passed
95	1045	0	3	0	0	2	Failed	Passed
96	1054	0	0	0	0	1	Passed	Passed
97	1060	0	3	0	0	2	Failed	Passed
98	1066	0	2	0	0	1	Passed	Passed
99	1068	0	3	0	0	3	Failed	Passed
100	1102	0	1	0	0	1	Passed	Passed
101	1103	0	0	1	0	0	Passed	Passed
102	1110	0	3	0	0	2	Failed	Passed
103	1130	0	0	0	0	0	Passed	Passed
104	1140	0	3	0	0	2	Failed	Passed
105	1146	0	3	0	0	3	Failed	Passed
106	1148	0	0	0	0	0	Passed	Passed
107	1174	0	4	0	0	2	Failed	Passed
108	1176	0	4	0	0	2	Failed	Passed
109	1182	0	3	0	0	2	Failed	Passed
110	1183	0	2	0	0	1	Passed	Failed		catechol
111	1198	0	2	0	1	1	Passed	Passed
112	1203	0	0	0	0	0	Passed	Failed		catechol
113	1254	0	1	0	0	2	Passed	Passed
114	1292	0	3	0	0	1	Passed	Passed
115	1369	0	3	0	0	1	Passed	Passed
116	1475	0	0	1	1	1	Passed	Passed	B, S
117	1886	0	0	0	0	0	Passed	Failed		oxirane, Butenone-Michael acceptor
118	1972	0	3	2	1	1	Failed	Passed
119	2230	0	1	0	0	1	Passed	Passed
120	2346	0	2	0	0	1	Passed	Passed	S
121	2353	0	0	0	0	0	Passed	Failed		benzo-dioxane, catechol
122	2355	0	0	0	0	0	Passed	Passed
123	2356	0	1	1	1	0	Passed	Failed		catechol
124	2371	1	3	0	1	1	Failed	Failed		catechol
125	2519	0	1	0	0	1	Passed	Passed
126	2537	0	1	0	0	2	Passed	Passed
127	2564	0	0	0	0	0	Passed	Passed
128	2758	0	1	0	0	2	Passed	Passed
129	2950	0	0	0	0	0	Passed	Failed		anthracene, quinone
130	2969	0	0	0	0	1	Passed	Passed
131	3026	0	0	0	0	0	Passed	Passed
132	3220	0	0	0	0	0	Passed	Failed		quinone
133	3283	0	3	0	0	3	Failed	Passed
134	3314	0	0	0	0	1	Passed	Failed		catechol
135	3322	1	0	0	0	2	Passed	Passed
136	3366	0	3	0	0	2	Failed	Passed	F
137	3394	0	0	0	0	0	Passed	Passed
138	3469	0	3	0	0	1	Passed	Failed		hydroquinone
139	3503	2	3	1	2	3	Failed	Failed		catechol
140	3515	1	0	0	0	2	Passed	Passed
141	3598	1	1	0	1	1	Failed	Passed
142	3776	0	3	0	0	3	Failed	Passed
143	3830	0	0	0	0	0	Passed	Passed
144	3840	0	3	0	0	1	Passed	Passed
145	3893	0	0	0	0	0	Passed	Passed
146	3931	1	1	1	1	1	Failed	Passed
147	4114	0	0	0	0	0	Passed	Failed		catechol
148	4133	0	3	0	0	1	Passed	Passed
149	4174	0	0	0	0	0	Passed	Passed
150	4247	0	0	0	0	0	Passed	Passed
151	4276	0	0	0	0	0	Passed	Failed		benzo-dioxane
152	4501	0	0	0	0	0	Passed	Failed		benzo-dioxane, catechol
153	4549	0	0	0	0	0	Passed	Passed
154	4650	0	3	0	0	1	Passed	Failed		quinone
155	4696	0	3	0	0	1	Passed	Passed
156	4737	0	0	0	0	0	Passed	Passed
157	4812	1	3	1	1	1	Failed	Failed		quinone
158	4970	0	0	0	0	0	Passed	Failed		benzo-dioxane, catechol
159	5054	0	3	0	0	1	Passed	Passed
160	5144	0	0	0	0	1	Passed	Failed		benzo-dioxane, catechol
161	5199	3	4	1	1	5	Failed	Failed		anthracene
162	5202	0	0	0	0	1	Passed	Passed
163	5281	1	1	1	1	2	Failed	Passed
164	5566	1	0	0	0	1	Passed	Passed	F
165	5570	0	3	0	0	1	Passed	Passed
166	5610	0	1	0	0	1	Passed	Passed
167	5757	0	0	0	0	0	Passed	Passed
168	5780	1	2	0	0	3	Failed	Passed
169	5793	0	2	0	0	2	Passed	Passed
170	5810	0	4	0	0	2	Failed	Passed
171	5862	0	4	0	0	3	Failed	Passed	S
172	5870	3	4	1	1	5	Failed	Passed
173	5950	0	4	0	0	3	Failed	Passed
174	5951	0	4	0	0	3	Failed	Passed
175	5960	0	4	0	0	3	Failed	Passed
176	5961	0	3	0	0	2	Failed	Passed
177	5962	0	3	0	0	2	Failed	Passed
178	5971	0	3	0	0	2	Failed	Passed	S
179	5975	0	3	0	0	3	Failed	Passed
180	5988	2	1	1	1	4	Failed	Passed
181	5991	0	0	0	0	0	Passed	Passed
182	5995	0	0	0	0	0	Passed	Failed		butenone-Michael acceptor
183	5997	1	2	0	1	2	Failed	Passed
184	6021	0	1	0	1	1	Passed	Passed
185	6036	0	2	0	0	2	Passed	Passed
186	6037	2	0	1	1	2	Failed	Passed
187	6042	0	0	0	0	0	Passed	Passed	S
188	6047	0	3	0	0	2	Failed
189	6054	0	0	0	0	2	Passed	Passed
190	6057	0	0	0	0	2	Passed	Passed
191	6076	1	1	1	1	2	Failed
192	6087	0	0	0	0	0	Passed	Passed	S
193	6106	0	2	0	0	1	Passed	Passed
194	6137	0	2	0	0	1	Passed	Passed	S
195	6140	0	0	0	0	1	Passed	Passed
196	6184	0	3	0	0	2	Failed
197	6212	0	3	0	0	3	Failed
198	6251	1	2	0	0	3	Failed
199	6255	2	1	1	1	4	Failed
200	6267	0	4	0	0	3	Failed
201	6274	0	3	0	0	2	Failed
202	6276	0	3	0	0	2	Failed
203	6287	0	3	0	0	2	Failed
204	6288	0	3	0	0	2	Failed
205	6305	0	0	0	0	0	Passed	Passed
206	6306	0	2	0	0	1	Passed	Passed
207	6322	0	1	0	0	2	Passed	Passed
208	6325	0	3	0	0	3	Failed
209	6326	0	3	0	0	3	Failed
210	6329	0	4	0	0	3	Failed
211	6448	0	0	0	0	1	Passed	Passed
212	6466	0	0	0	0	0	Passed	Passed
213	6508	0	1	0	0	2	Passed	Passed
214	6549	0	1	0	0	2	Passed	Passed
215	6560	0	3	0	0	3	Failed
216	6569	0	3	0	0	3	Failed
217	6581	0	3	0	0	2	Failed
218	6584	0	3	0	0	2	Failed
219	6590	0	3	0	0	2	Failed
220	6613	0	1	0	0	0	Passed	Passed
221	6616	1	1	0	0	2	Passed	Passed
222	6654	1	1	0	0	2	Passed	Passed
223	6735	0	3	0	0	2	Failed
224	6755	0	0	0	0	1	Passed	Passed
225	6758	0	0	0	0	0	Passed	Failed		hydroquinone, catechol
226	6760	0	0	0	0	0	Passed	Failed		catechol
227	6763	0	0	0	0	0	Passed	Passed
228	6773	0	0	0	0	0	Passed	Failed		anthracene, quinone
229	6780	0	0	0	0	0	Passed	Failed		anthracene, quinone
230	6893	0	1	0	0	2	Passed	Passed
231	6912	0	3	0	0	2	Failed
232	6949	1	0	0	1	0	Passed	Passed
233	6987	0	1	0	0	2	Passed	Passed
234	6989	0	1	0	0	2	Passed	Passed
235	7002	1	1	0	0	2	Passed	Passed
236	7020	0	0	0	0	1	Passed	Passed
237	7028	0	0	0	0	1	Passed	Passed
238	7095	1	1	0	0	2	Passed	Passed
239	7115	1	0	0	0	2	Passed	Passed
240	7127	0	0	0	0	1	Passed	Failed		catechol
241	7128	0	0	0	0	1	Passed	Failed		catechol
242	7136	0	0	0	0	0	Passed	Failed		catechol
243	7150	0	3	0	0	1	Passed	Passed
244	7165	0	3	0	0	1	Passed	Passed
245	7302	0	3	0	0	2	Failed
246	7342	0	2	0	0	1	Passed	file error
247	7344	0	3	0	0	1	Passed	Passed
248	7361	0	3	0	0	1	Passed	Passed
249	7362	0	3	0	0	1	Passed	Passed
250	7420	0	3	0	0	1	Passed	Passed
251	7428	0	0	0	0	1	Passed	Failed		catechol
252	7438	0	0	0	0	1	Passed	Passed
253	7439	0	1	0	0	2	Passed	Passed
254	7456	0	3	0	0	1	Passed	Passed
255	7460	0	1	0	0	2	Passed	Passed
256	7461	0	1	0	0	2	Passed	Passed
257	7462	0	1	0	0	2	Passed	Passed
258	7463	1	1	0	0	2	Passed	Passed
259	7476	0	1	0	0	1	Passed	Passed
260	7654	0	1	0	0	1	Passed	Passed
261	7704	0	2	0	0	1	Passed	Passed
262	7707	0	1	0	0	2	Passed	Passed
263	7725	0	3	0	0	2	Failed
264	7731	0	3	0	0	2	Failed
265	7749	0	3	0	0	1	Passed	Passed
266	7762	0	2	0	0	1	Passed	Passed
267	7765	0	2	0	0	1	Passed	Passed
268	7770	0	2	0	0	1	Passed	Passed
269	7775	0	0	0	0	1	Passed	Passed
270	7780	0	0	0	0	1	Passed	Passed
271	7794	0	1	0	0	2	Passed	Passed
272	7797	0	1	0	0	1	Passed	Passed
273	7799	0	0	0	0	1	Passed	Passed
274	7800	0	0	1	0	1	Passed	Passed
275	7824	0	2	0	0	1	Passed	Passed
276	7826	0	1	0	0	1	Passed	Passed
277	7848	0	3	0	0	3	Failed		S
278	7858	0	3	0	0	3	Failed
279	7872	0	1	0	0	2	Passed	Passed	S
280	7938	0	3	0	0	1	Passed	Passed
281	7943	0	3	0	0	1	Passed	Passed
282	7945	0	2	0	0	1	Passed	Passed
283	7966	0	3	0	0	2	Failed
284	7983	0	1	0	0	1	Passed	Passed
285	7991	0	3	0	0	1	Passed	Passed
286	7997	0	3	0	0	1	Passed	Passed
287	8007	0	3	0	0	3	Failed
288	8025	0	3	0	0	2	Failed
289	8030	0	3	0	0	3	Failed
290	8038	0	2	0	0	1	Passed	Passed
291	8048	0	0	0	0	0	Passed	Passed
292	8050	0	0	0	0	1	Passed	Passed
293	8073	0	3	0	0	2	Failed
294	8091	0	1	0	0	1	Passed	Passed
295	8094	0	2	0	0	1	Passed	Passed
296	8103	0	2	0	0	2	Passed	Passed
297	8129	0	2	0	0	2	Passed	Passed
298	8138	0	0	0	0	1	Passed	Passed
299	8159	0	1	0	0	1	Passed	Passed
300	8163	0	0	0	0	2	Passed	Passed
301	8164	0	0	0	0	1	Passed	Passed
302	8167	0	0	0	0	0	Passed	Passed
303	8174	0	1	0	0	2	Passed	Passed
304	8175	0	1	0	0	2	Passed	Passed
305	8193	0	0	0	0	3	Passed	Passed
306	8209	0	0	1	0	2	Passed	Passed
307	8215	1	1	1	1	2	Failed
308	8217	1	1	1	1	2	Failed
309	8221	1	1	1	1	3	Failed
310	8222	1	1	1	1	3	Failed
311	8294	0	0	0	0	1	Passed	Passed
312	8314	0	3	0	0	1	Passed	Passed
313	8346	1	1	1	1	2	Failed
314	8365	0	0	0	0	1	Passed	Passed
315	8417	0	0	0	0	0	Passed	Failed		hydroquinone, catechol
316	8418	1	0	0	0	2	Passed	Failed		anthracene
317	8452	0	3	0	0	2	Failed
318	8467	0	0	0	0	1	Passed	Failed		catechol
319	8468	0	0	0	0	1	Passed	Failed		catechol
320	8500	0	1	0	0	2	Passed	Passed
321	8576	1	1	1	2	2	Failed
322	8635	0	1	0	0	1	Passed	Passed
323	8655	0	0	0	0	1	Passed	Failed		catechol
324	8737	0	1	0	0	2	Passed	Passed
325	8742	0	2	0	0	1	Passed	Passed
326	8748	0	1	0	0	2	Passed	Passed
327	8815	0	1	0	0	2	Passed	Passed
328	8821	0	3	0	0	1	Passed	Passed
329	8834	0	0	0	0	0	Passed	Passed
330	8835	0	0	0	0	0	Passed	Passed
331	8857	0	3	0	0	2	Failed
332	8908	0	1	0	0	1	Passed	Passed
333	8918	0	0	0	0	1	Passed	Passed
334	8955	0	0	0	0	0	Passed	Passed
335	9064	0	0	0	0	0	Passed	Failed		catechol
336	9231	0	2	0	0	2	Passed	Passed
337	9415	0	1	0	0	0	Passed	Passed
338	10049	0	1	0	0	2	Passed	Passed
339	10050	0	1	0	0	2	Passed	Passed
340	10094	0	0	0	0	0	Passed	Passed	S
341	10115	1	3	0	1	2	Failed
342	10134	1	2	0	1	2	Failed
343	10144	0	0	0	0	0	Passed	Failed		catechol
344	10149	0	0	0	0	0	Passed	Failed		benzo dioxane, catechol
345	10154	0	0	0	0	0	Passed	Failed		catechol
346	10168	0	0	0	0	0	Passed	Failed		anthracene, quinone
347	10185	0	0	0	0	0	Passed	Failed		catechol
348	10197	0	1	0	0	0	Passed	Passed
349	10198	0	2	0	0	1	Passed	Passed
350	10205	0	0	0	0	1	Passed	Failed		quinone
351	10207	0	0	0	0	0	Passed	Failed		anthracene, quinone
352	10208	0	0	0	0	0	Passed	Failed		anthracene, quinone
353	10212	0	0	0	0	0	Passed	Failed		catechol
354	10224	1	0	0	0	2	Passed	Passed
355	10227	0	0	0	0	0	Passed	Failed		catechol
356	10228	0	0	0	0	0	Passed	Passed
357	10231	0	0	0	0	0	Passed	Failed		hydroquinone, catechol
358	10235	0	0	0	0	1	Passed	Passed
359	10236	0	1	0	0	1	Passed	Passed
360	10242	0	0	0	0	0	Passed	Passed
361	10248	0	0	0	0	0	Passed	Failed		catechol
362	10251	0	0	0	0	0	Passed	Passed
363	10256	0	2	0	0	1	Passed	Passed
364	10281	0	0	0	0	1	Passed	Passed
365	10347	0	1	0	0	0	Passed	Passed
366	10355	0	1	0	0	2	Passed	Passed
367	10357	2	1	1	1	4	Failed
368	10364	0	1	0	0	2	Passed	Passed
369	10393	0	2	0	0	1	Passed	Passed
370	10408	1	1	1	1	2	Failed
371	10416	1	1	1	0	1	Passed	Passed
372	10430	0	3	0	0	1	Passed	Passed
373	10446	1	1	1	1	2	Failed
374	10448	0	3	0	0	2	Failed		S
375	10451	0	3	0	0	2	Failed		S
376	10452	0	3	0	0	2	Failed		S
377	10467	1	1	1	1	2	Failed
378	10469	1	2	1	1	2	Failed
379	10470	1	3	1	1	2	Failed
380	10471	1	3	1	1	2	Failed
381	10494	1	3	0	1	1	Failed
382	10542	3	2	1	1	4	Failed
383	10545	0	0	0	0	1	Passed	Passed
384	10581	0	1	0	0	2	Passed	Passed
385	10586	0	0	0	0	1	Passed	Passed
386	10621	3	4	1	1	4	Failed
387	10626	0	2	0	0	1	Passed	Passed
388	10639	0	0	0	0	0	Passed	Failed		anthracene, quinone
389	10657	1	0	0	0	1	Passed	Passed
390	10659	0	0	0	0	0	Passed	Failed		hydroquinone, benzo-dioxane, catechol
391	10680	0	0	0	0	0	Passed	Passed
392	10719	1	0	0	0	2	Passed	Passed
393	10731	0	0	0	0	2	Passed	Failed		anthracene
394	10742	0	0	0	0	1	Passed	Failed		catechol
395	10748	0	0	0	0	1	Passed	Passed
396	10786	0	4	0	0	2	Failed
397	10795	0	3	0	0	2	Failed
398	10812	1	1	0	0	2	Passed	Passed
399	10881	0	3	0	0	2	Failed
400	10882	0	2	0	0	1	Passed	Passed
401	10885	0	1	0	0	1	Passed	Passed
402	10886	0	0	0	0	1	Passed	Passed
403	10957	0	3	0	0	1	Passed	Passed
404	10964	0	3	0	0	2	Failed
405	10965	0	3	0	0	3	Failed		S
406	11005	0	0	1	0	1	Passed	Passed
407	11006	1	1	1	1	2	Failed
408	11039	0	3	0	0	1	Passed	Passed
409	11095	0	0	0	0	0	Passed	Failed		catechol
410	11096	0	1	0	0	1	Passed	Passed
411	11128	0	1	0	0	1	Passed	Passed
412	11142	0	1	0	0	2	Passed	Passed
413	11160	0	2	0	0	1	Passed	Passed
414	11197	1	2	1	1	2	Failed
415	11230	0	1	0	0	2	Passed	Passed
416	11349	0	0	0	0	0	Passed	Passed
417	11413	0	3	0	0	2	Failed		K
418	11439	0	4	0	0	2	Failed
419	11463	0	1	0	0	2	Passed	Passed
420	11487	0	0	0	0	2	Passed	Passed
421	11520	0	2	0	0	2	Passed	Passed
422	11579	0	3	0	0	1	Passed	Passed
423	11593	0	3	0	0	1	Passed	Passed
424	11614	0	3	0	0	1	Passed	Passed
425	11617	0	3	0	0	2	Failed		S
426	11622	0	0	0	0	3	Passed	Passed
427	11635	1	1	1	1	2	Failed
428	11636	1	3	1	1	3	Failed
429	11850	1	2	0	0	3	Failed
430	11902	0	3	0	0	1	Passed	Passed
431	12044	0	2	0	0	1	Passed	Passed
432	12072	0	1	0	0	2	Passed	Passed
433	12105	0	3	0	0	2	Failed
434	12180	0	3	0	0	1	Passed	Passed
435	12206	0	2	0	0	1	Passed	Passed
436	12209	0	2	0	0	1	Passed	Passed
437	12232	0	3	0	0	2	Failed		S
438	12293	0	1	0	0	1	Passed	Passed
439	12294	0	0	0	0	1	Passed	Passed
440	12348	0	2	0	0	1	Passed	Passed
441	12366	1	1	1	1	2	Failed
442	12367	0	1	0	0	2	Passed	Passed
443	12377	0	1	0	0	1	Passed	file error	S
444	12388	1	0	0	0	3	Passed	Passed
445	12389	1	1	1	0	3	Failed
446	12391	1	1	1	1	2	Failed
447	12397	1	0	1	0	2	Passed	Passed
448	12398	1	1	1	1	2	Failed
449	12401	1	1	1	1	3	Failed
450	12403	1	1	1	1	3	Failed
451	12405	1	1	1	1	3	Failed
452	12406	1	2	1	1	3	Failed
453	12407	1	2	1	1	3	Failed
454	12408	1	3	1	1	3	Failed
455	12409	1	3	1	1	3	Failed
456	12410	1	3	1	1	3	Failed
457	12411	1	3	1	1	3	Failed
458	12514	0	3	0	0	2	Failed		S
459	12529	0	2	0	0	1	Passed	Passed
460	12534	1	2	1	1	3	Failed
461	12535	1	3	1	1	3	Failed
462	12538	3	3	1	1	3	Failed
463	12558	0	2	0	0	2	Passed	Passed
464	12565	0	0	0	0	0	Passed	Failed		hydroquinone, catechol
465	12575	0	0	0	0	1	Passed	Failed		catechol
466	12591	1	1	1	1	2	Failed
467	12613	0	0	0	0	1	Passed	Passed
468	12733	0	3	0	0	3	Failed		S
469	12756	0	3	0	0	1	Passed	Passed
470	12777	0	2	0	0	1	Passed	Passed
471	12813	0	0	0	0	1	Passed	Passed
472	12921	1	1	1	1	1	Failed
473	13187	0	1	0	0	2	Passed	Passed
474	13220	0	1	0	0	1	Passed	Passed
475	13250	0	0	0	0	1	Passed	Failed		catechol
476	13357	0	2	0	0	1	Passed	Passed
477	13584	1	2	1	1	2	Failed
478	13588	0	3	0	0	2	Failed
479	13625	0	2	0	0	1	Passed	Passed	S
480	13650	0	1	0	0	1	Passed	Passed
481	13849	0	0	1	0	1	Passed	Passed
482	14072	0	3	0	0	3	Failed		S
483	14220	0	0	0	0	1	Passed	Passed
484	14228	0	0	1	0	1	Passed	Passed
485	14257	1	1	0	0	3	Failed
486	14259	1	1	1	1	2	Failed
487	14350	0	0	0	0	1	Passed	Failed		oxirane
488	14489	0	2	0	0	1	Passed	Passed
489	14514	0	3	0	0	1	Passed	Passed
490	14525	0	1	0	0	2	Passed	Passed
491	14529	0	1	0	0	2	Passed	Passed
492	14896	1	1	0	0	2	Passed	Passed
493	14982	did not run					Failed
494	14985	1	3	1	1	1	Failed
495	14986	1	3	1	1	1	Failed
496	14987	0	0	0	0	0	Passed	Passed
497	14989	1	1	1	1	2	Failed
498	15068	0	1	0	0	1	Passed	Passed
499	15086	1	1	1	1	2	Failed
500	15146	0	3	0	0	1	Passed	Passed
501	15609	1	1	1	1	2	Failed
502	15713	1	1	0	1	2	Failed
503	15938	0	0	0	0	1	Passed	Passed
504	16142	1	3	0	1	0	Failed
505	16255	0	0	0	0	0	Passed	Passed
506	16315	0	1	0	0	1	Passed	Passed	S
507	16590	0	2	0	0	1	Passed	file error	S
508	16591	0	1	0	0	1	Passed	file error	S
509	16592	0	3	0	0	2	Failed		S
510	16724	0	1	0	0	2	Passed	Passed
511	17008	0	2	0	0	1	Passed	Passed
512	17100	0	1	0	0	2	Passed	Passed
513	17355	0	1	0	0	2	Passed	Passed
514	17473	3	2	1	1	4	Failed		P
515	17525	0	0	0	0	1	Passed	Passed
516	17868	1	1	0	0	2	Passed	Passed
517	18818	1	1	0	0	2	Passed	Passed
518	18827	0	1	0	0	2	Passed	Passed
519	18950	0	2	0	0	2	Passed	Passed
520	19233	0	2	0	0	2	Passed	Passed
521	19255	1	4	1	1	2	Failed
522	19284	1	1	1	1	2	Failed
523	19309	0	3	0	0	1	Passed	Passed
524	19310	0	3	0	0	2	Failed		S
525	19603	0	0	0	0	2	Passed	Passed
526	19725	1	0	0	0	1	Passed	Passed
527	19844	0	0	0	0	1	Passed	Failed		catechol
528	20083	0	1	0	0	2	Passed	Passed
529	20525	0	0	0	0	1	Passed	Failed		hydroquinone, catechol
530	20746	0	0	0	0	2	Passed	Passed
531	22311	0	1	0	0	2	Passed	Passed
532	22383	0	0	0	0	1	Passed	Passed	S
533	22434	1	1	1	1	2	Failed
534	22556	0	0	0	0	2	Passed	Passed
535	22581	0	0	0	0	0	Passed	Passed
536	22873	0	0	0	0	0	Passed	Passed
537	23205	0	0	0	0	0	Passed	Failed		butenone-Michael acceptor
538	23217	1	1	1	1	2	Failed
539	23925	did not run					Failed
540	23926	did not run					Failed
541	23929	did not run					Failed
542	23930	did not run					Failed
543	23931	did not run					Failed
544	23932	did not run					Failed
545	23951	did not run					Failed
546	23952	did not run					Failed
547	23954	did not run					Failed
548	23956	did not run					Failed
549	23960	did not run					Failed
550	23963	did not run					Failed
551	23964	did not run					Failed
552	23973	did not run					Failed
553	23976	did not run					Failed
554	23978	did not run					Failed
555	23981	did not run					Failed
556	23985	did not run					Failed
557	23986	did not run					Failed
558	23989	did not run					Failed
559	23990	did not run					Failed
560	23992	did not run					Failed
561	23994	did not run					Failed
562	23995	did not run					Failed
563	24020	0	2	0	0	1	Passed	Passed
564	24205	1	3	1	1	1	Failed
565	24261	did not run					Failed
566	24316	1	1	1	1	2	Failed
567	24404	did not run					Failed
568	24408	did not run					Failed
569	24417	0	3	0	0	3	Failed		S
570	24434	did not run					Failed
571	24473	0	1	0	0	2	Passed	Passed
572	24524	did not run					Failed
573	24526	did not run					Failed
574	24682	did not run					Failed
575	24763	too long					Failed
576	24838	0	0	0	0	1	Passed	Passed
577	24861	did not run					Failed
578	25310	0	2	0	0	2	Passed	Passed
579	26049	1	1	0	0	2	Passed	Passed
580	26447	0	1	0	0	2	Passed	Passed
581	26477	0	0	0	0	0	Passed	Passed
582	27208	0	0	0	0	2	Passed	Passed
583	28179	did not run					Failed
584	28481	1	0	0	0	1	Passed	Passed
585	28523	too long					Failed
586	28619	0	0	0	0	1	Passed	Passed
587	29075	1	1	1	1	3	Failed
588	30358	0	0	0	0	0	Passed	Failed		catechol
589	31237	1	1	1	1	2	Failed
590	31238	1	1	1	1	2	Failed
591	31244	0	3	0	0	1	Passed	Passed
592	31251	0	0	0	0	1	Passed	Passed
593	31252	0	3	0	0	1	Passed	Passed
594	31253	0	1	0	0	2	Passed	Passed
595	31260	0	3	0	0	2	Failed
596	31265	0	1	0	0	1	Passed	Passed
597	31272	0	2	0	0	1	Passed	Passed
598	31276	0	2	0	0	1	Passed	Passed
599	31283	1	0	1	0	1	Passed	Passed
600	31289	0	1	0	0	2	Passed	Passed
601	31304	too long					Failed
602	31408	0	0	0	0	2	Passed	Passed
603	32756	2	1	1	1	4	Failed
604	33005	0	4	0	0	2	Failed
605	33032	0	4	0	0	2	Failed
606	33703	0	0	0	0	1	Passed	Passed
607	34295	0	3	0	0	2	Failed		S
608	34296	0	3	0	0	2	Failed		S
609	34687	0	0	0	0	0	Passed	Passed
610	36679	0	0	0	0	0	Passed	Passed
611	38845	0	0	0	0	0	Passed	Failed		benzo-dioxane, catechol
612	44257	1	1	0	1	1	Passed	Passed
613	50635	0	0	0	0	0	Passed	Passed
614	51283	0	4	0	0	3	Failed
615	60961	0	1	0	1	0	Passed	Passed
616	60983	0	2	0	0	1	Passed	Passed
617	61007	0	0	0	0	1	Passed	Passed
618	61030	0	0	0	0	0	Passed	Passed
619	61207	0	3	0	0	1	Passed	Passed
620	61293	0	0	0	0	1	Passed	Passed
621	61303	0	0	1	0	2	Passed	Passed
622	61361	0	0	0	0	1	Passed	Passed
623	61592	0	2	0	0	1	Passed	Passed	S
624	61641	0	3	0	0	1	Passed	Passed	S
625	61808	0	1	0	0	1	Passed	Passed	S
626	61926	0	2	0	0	2	Passed	Passed	S
627	62378	0	0	0	0	2	Passed	Passed
628	62434	0	3	0	0	2	Failed		S
629	62566	1	0	0	0	1	Passed	Passed
630	62698	3	2	1	1	4	Failed
631	62725	0	1	0	0	1	Passed	Passed
632	62838	0	0	0	0	1	Passed	Passed
633	62908	0	2	0	0	1	Passed	Passed
634	63123	0	0	0	0	0	Passed	Passed	S
635	64655	too long					Failed
636	64685	0	1	0	0	2	Passed	Passed
637	64689	0	2	0	0	2	Passed	Passed
638	64802	0	0	0	0	1	Passed	Passed
639	64945	1	3	0	1	1	Failed
640	64971	1	3	0	1	1	Failed
641	65036	0	1	0	0	1	Passed	file error	S
642	65084	1	0	0	0	1	Passed	Failed		catechol
643	65098	0	3	0	0	2	Failed
644	65109	2	4	2	2	3	Failed		P
645	65116	0	0	0	0	0	Passed	Passed	Br
646	65188	0	0	0	0	0	Passed	Passed
647	65377	0	0	0	0	0	Passed	Passed
648	65576	1	1	0	0	1	Passed	Passed
649	65752	0	0	0	0	0	Passed	Passed
650	66065	0	1	1	1	0	Passed	Failed		catechol
651	66282	0	3	0	0	3	Failed		S
652	66308	0	3	0	0	3	Failed
653	66370	1	2	0	0	3	Failed
654	66391	3	2	1	1	5	Failed		P, Na+
655	66520	0	2	0	0	1	Passed	Passed
656	66548	0	0	0	0	0	Passed	Passed
657	66654	0	0	0	0	1	Passed	Passed
658	67678	0	1	1	1	2	Failed		S
659	68085	0	0	0	0	1	Passed	Passed
660	68148	0	1	0	0	2	Passed	Passed
661	68171	1	2	1	1	3	Failed
662	68230	0	0	0	0	0	Passed	Passed
663	68245	1	0	0	0	1	Passed	Failed		catechol
664	68313	0	0	0	0	1	Passed	Passed
665	68345	1	3	1	1	3	Failed
666	68346	0	1	0	0	2	Passed	file error
667	68406	1	3	1	1	3	Failed
668	68490	0	3	0	0	1	Passed	Passed
669	68570	0	0	0	0	0	Passed	Passed
670	68841	0	3	0	1	3	Failed
671	68972	1	3	1	1	3	Failed
672	69248	0	1	0	0	1	Passed	Passed
673	69257	0	1	0	0	1	Passed	Passed
674	69600	0	2	0	0	1	Passed	Passed
675	69851	0	3	0	0	1	Passed	Passed
676	69894	0	0	0	0	1	Passed	Failed		hydroquinone, catechol
677	69961	0	1	0	0	2	Passed	Passed	S
678	70483	0	2	0	0	1	Passed	Passed
679	70775	0	1	0	0	1	Passed	Failed		catechol
680	71629	1	0	0	0	1	Passed	Failed		catechol
681	72041	too long					Failed
682	72276	0	0	0	0	0	Passed	Failed		catechol
683	72277	1	0	0	0	1	Passed	Failed		catechol
684	72307	0	0	0	0	0	Passed	Failed		benzo-dioxane, catechol
685	72326	1	3	0	1	1	Failed
686	72344	0	0	0	0	0	Passed	Failed		hydroquinone, catechol
687	72378	0	0	0	0	0	Passed	Failed		catechol
688	72537	0	0	0	0	0	Passed	Passed
689	72819	0	0	0	0	0	Passed	Passed
690	72861	0	0	0	0	1	Passed	Passed
691	72952	3	4	1	1	4	Failed
692	73145	1	3	0	1	2	Failed
693	73170	1	3	0	1	2	Failed
694	73201	0	0	0	0	0	Passed	Passed
695	73219	0	0	0	0	0	Passed	Passed
696	73285	0	0	0	0	0	Passed	Passed
697	73299	1	3	0	1	1	Failed
698	73307	0	0	0	0	1	Passed	Passed
699	73309	1	3	0	1	1	Failed
700	73393	0	0	0	0	0	Passed	Passed
701	73493	1	3	0	1	1	Failed
702	73571	0	0	0	0	0	Passed	Passed
703	73604	0	1	0	0	0	Passed	Passed
704	73614	0	1	0	0	0	Passed	Passed
705	74822	1	3	1	1	3	Failed
706	75182	0	0	0	0	0	Passed	Passed
707	75519	1	2	1	1	2	Failed
708	75552	0	0	0	0	0	Passed	Passed	S
709	76617	1	1	1	1	1	Failed
710	77387	0	0	0	0	0	Passed	Passed
711	78055	0	0	0	0	1	Passed	Passed
712	78249	1	1	0	0	2	Passed	Passed
713	78429	0	2	0	0	1	Passed	Passed
714	79035	did not run					Failed
715	79036	0	1	0	0	2	Passed	Passed
716	79044	1	1	0	0	2	Passed	Passed
717	79089	0	3	0	0	2	Failed		S
718	79362	0	0	0	0	0	Passed	Passed
719	80046	0	0	0	0	1	Passed	Passed	S
720	81772	0	1	0	0	2	Passed	Passed	S
721	82143	0	0	0	0	0	Passed	Passed
722	82755	0	1	0	0	1	Passed	Failed		catechol
723	83887	0	4	0	0	3	Failed
724	84258	2	4	1	1	3	Failed
725	84298	1	1	1	1	3	Failed
726	85519	0	2	0	0	1	Passed	Passed	S
727	86374	0	0	0	0	0	Passed	Passed
728	86472	1	3	1	1	1	Failed
729	86608	1	0	0	0	2	Passed	Passed
730	87310	0	0	0	0	2	Passed	Passed	S
731	87507	1	4	1	1	3	Failed
732	87640	1	3	1	1	3	Failed
733	88454	0	1	0	0	1	Passed	Passed
734	89467	0	1	0	0	2	Passed	Passed		oxirane
735	89594	0	0	0	0	1	Passed	Passed
736	90895	1	0	0	0	0	Passed	Passed
737	91354	1	0	0	0	1	Passed	Passed
738	91434	0	1	0	0	0	Passed	Passed
739	91440	3	4	1	1	5	Failed
740	91453	0	1	0	0	0	Passed	Passed
741	91456	0	1	0	0	2	Passed	Passed
742	91457	0	0	0	0	1	Passed	Passed
743	91458	1	1	1	1	2	Failed
744	91466	0	0	0	0	0	Passed	Passed
745	91472	did not run					Failed
746	91518	0	0	0	0	0	Passed	Failed		oxirane
747	91588	0	0	0	0	1	Passed	Failed		catechol
748	92095	1	2	0	0	1	Passed	Passed
749	92097	1	3	0	1	2	Failed
750	92109	0	0	0	0	0	Passed	Passed
751	92110	1	3	0	1	2	Failed
752	92113	1	2	0	1	2	Failed
753	92114	0	0	0	0	0	Passed	Failed		catechol
754	92123	0	1	0	0	0	Passed	Passed
755	92139	1	0	0	0	2	Passed	Passed
756	92156	1	3	0	1	1	Failed
757	92157	1	3	0	1	1	Failed
758	92221	1	1	0	0	2	Passed	Passed
759	92231	0	0	0	0	1	Passed	Passed
760	92265	0	0	0	0	0	Passed	Passed
761	92313	1	0	0	0	1	Passed	Passed
762	92729	1	3	1	1	1	Failed
763	92760	0	0	0	0	0	Passed	Passed
764	92775	0	0	0	0	0	Passed	Failed		catechol
765	92782	0	0	0	0	0	Passed	Passed
766	92825	1	3	0	1	1	Failed
767	92900	1	3	0	1	1	Failed
768	92987	0	1	0	0	1	Passed	Passed
769	93009	0	0	0	0	1	Passed	Passed
770	93077	1	1	1	0	1	Passed	Passed
771	93081	1	0	0	0	1	Passed	Passed
772	94164	did not run					Failed
773	94195	1	3	0	1	1	Failed
774	94204	1	3	0	1	2	Failed
775	94221	0	1	0	0	2	Passed	Passed
776	94225	1	3	0	1	1	Failed
777	94348	3	3	1	1	4	Failed
778	94630	0	3	0	0	2	Failed
779	94715	0	2	0	0	2	Passed	Passed
780	95200	0	3	0	0	2	Failed		S
781	95779	0	0	0	0	1	Passed	Passed
782	95924	0	0	0	0	0	Passed	Passed	P
783	96118	0	0	0	0	0	Passed	Failed		hydroquinone,catechol
784	96710	0	0	0	0	0	Passed	Failed		benzo-dioxane, catechol
785	96942	0	0	0	0	0	Passed	Passed
786	97176	0	0	0	0	0	Passed	Passed
787	97214	0	0	0	0	0	Passed	Failed		hydroquinone,catechol
788	97332	0	0	0	0	0	Passed	Failed		catechol
789	97597	0	0	0	0	0	Passed	Failed		benzo-dioxane, catechol
790	97622	0	0	0	0	0	Passed	Failed	S	benzo-dioxane, catechol
791	98781	0	3	0	0	2	Failed
792	98934	0	0	0	0	0	Passed	Passed
793	99474	1	2	0	0	1	Passed	Passed
794	99483	0	3	0	0	3	Failed
795	99516	1	2	0	0	1	Passed	Passed
796	99615	1	3	0	1	1	Failed
797	99620	1	3	0	0	2	Failed
798	99856	1	0	0	0	1	Passed	Passed
799	99967	0	0	0	0	0	Passed	Passed
800	100257	1	3	0	0	2	Failed
801	100492	0	0	0	0	0	Passed	Failed		benzo-dioxane, catechol
802	100528	2	3	1	1	2	Failed
803	100659	0	0	1	0	1	Passed	Failed		benzo-dioxane, catechol
804	100715	0	0	0	0	0	Passed	Passed
805	100754	0	0	0	0	0	Passed	Passed
806	100768	0	0	0	0	0	Passed	Passed
807	101257	1	3	0	1	2	Failed
808	101341	1	3	0	1	2	Failed
809	101405	0	0	0	0	1	Passed	Failed		quinone
810	101595	0	0	0	0	0	Passed	Passed
811	101612	0	0	0	0	0	Passed	Failed		benzo-dioxane, catechol
812	101690	1	3	0	1	2	Failed		S
813	101708	1	0	0	0	1	Passed	Passed
814	101715	0	2	0	0	2	Passed	Passed
815	101716	0	0	0	0	1	Passed	Passed
816	101761	1	3	0	1	1	Failed
817	101810	0	3	0	0	1	Passed	Passed
818	102287	0	2	0	1	2	Failed
819	102443	0	1	0	0	2	Passed	Passed
820	102877	1	1	0	0	2	Passed	Passed
821	104285	0	0	0	0	0	Passed	Passed	S
822	104361	0	3	0	0	1	Passed	Passed
823	104730	did not run					Failed
824	104813	0	4	0	0	2	Failed
825	105563	0	0	1	0	0	Passed	Passed
826	105575	2	4	1	1	2	Failed
827	107561	0	1	0	0	2	Passed	Passed
828	107876	3	2	1	1	3	Failed
829	107935	0	0	0	0	0	Passed	Failed		hydroquinone,catechol
830	107936	0	0	0	0	0	Passed	Passed
831	107938	0	1	0	0	0	Passed	Passed
832	107971	0	0	1	1	0	Passed	Passed
833	108011	0	1	0	1	0	Passed	Passed
834	108053	0	0	0	0	0	Passed	Passed
835	108065	3	3	1	1	3	Failed
836	108068	0	0	0	0	0	Passed	Passed
837	108156	1	4	1	1	2	Failed
838	110685	0	1	0	0	2	Passed	Failed		oxirane
839	111037	0	0	0	0	1	Passed	Passed
840	111299	0	0	0	0	1	Passed	Passed
841	112720	0	4	0	0	2	Failed
842	114776	2	1	1	1	3	Failed
843	114829	0	0	0	0	0	Passed	Passed
844	114911	0	0	0	0	1	Passed	Passed
845	114923	0	1	0	0	0	Passed	Failed		oxirane, butenone-Michael acceptor
846	115012	1	3	0	1	1	Failed
847	115158	0	1	1	1	1	Passed	Passed
848	115244	0	1	0	0	1	Passed	Passed
849	115250	1	3	0	1	2	Failed
850	115261	1	1	1	1	2	Failed
851	117440	0	0	1	1	0	Passed	Failed		hydroquinone
852	118529	0	1	0	0	1	Passed	error	S
853	119033	0	1	0	0	0	Passed	Passed
854	119034	0	3	0	0	1	Passed	Passed
855	119199	0	0	0	0	0	Passed	Passed
856	119250	0	0	1	0	1	Passed	Failed		oxirane
857	119258	2	0	1	1	3	Failed
858	119394	1	2	0	1	2	Failed
859	120639	0	1	0	0	0	Passed	Passed
860	121922	0	0	0	0	2	Passed	Passed	S
861	122325	1	1	1	1	1	Failed
862	122370	0	3	0	0	2	Failed		S
863	122724	1	3	0	1	1	Failed
864	122784	0	1	1	1	2	Failed
865	122844	1	3	0	1	1	Failed
866	122850	0	0	0	0	0	Passed	Passed
867	123077	0	0	0	0	2	Passed	Failed		anthracene
868	123173	0	3	0	0	3	Failed
869	123938	0	1	1	1	2	Failed
870	123985	0	1	2	1	1	Failed
871	124025	3	2	1	1	3	Failed
872	124034	3	2	1	1	3	Failed
873	124702	0	1	0	0	1	Passed	Passed
874	124869	0	1	0	0	1	Passed	Failed		anthracene,quinone
875	124886	0	1	2	1	2	Failed
876	125198	0	0	0	0	1	Passed	Passed
877	125409	0	3	0	0	2	Failed
878	125468	0	3	0	0	1	Passed	Passed
879	126324	0	0	0	0	0	Passed	Failed		hydroquinone, catechol
880	126537	0	1	0	0	2	Passed	Passed
881	127197	too long					Failed
882	127260	0	0	0	0	0	Passed	Failed		catechol
883	128001	0	0	0	0	0	Passed	Failed		catechol
884	128853	1	0	0	0	1	Passed	Failed		catechol
885	128861	0	0	0	0	0	Passed	Failed		catechol
886	129125	1	1	0	0	1	Passed	Passed
887	130973	3	3	1	1	5	Failed
888	131684	2	3	1	1	3	Failed
889	132514	0	0	0	0	0	Passed	Passed
890	133323	0	0	0	0	0	Passed	Failed		catechol
891	133503	0	1	0	0	1	Passed	Passed
892	134107	0	1	1	1	1	Passed	Passed
893	135191	0	3	0	0	2	Failed
894	145386	1	1	1	1	2	Failed
895	145659	0	0	0	0	0	Passed	Failed		hydroquinone, catechol
896	145742	0	4	0	0	2	Failed
897	145857	0	0	0	0	1	Passed	Passed
898	145858	0	0	0	0	1	Passed	Passed
899	146680	1	0	0	0	2	Passed	Failed		quinone
900	146694	0	0	0	0	0	Passed	Failed		catechol
901	146798	3	2	1	1	3	Failed
902	147279	0	0	0	0	0	Passed	Failed		benzo-dioxane, catechol
903	150636	0	2	0	0	1	Passed	Passed	S
904	151023	0	0	0	0	1	Passed	Passed
905	151108	0	1	0	0	2	Passed	Failed		quinone, hydroquinone, catechol
906	151202	1	4	0	1	1	Failed
907	152430	0	0	0	0	0	Passed	Failed		hydroquinone, catechol
908	153001	0	0	1	0	0	Passed	Passed
909	153003	0	0	1	0	0	Passed	Passed
910	153967	1	3	0	1	1	Failed
911	154417	0	0	0	0	0	Passed	Passed
912	155041	0	0	1	0	0	Passed	Passed	P, K
913	155206	1	0	0	0	1	Passed	Failed		catechol
914	155380	0	0	0	0	0	Passed	Failed		anthracene, quinone, catechol
915	155692	3	4	1	1	4	Failed
916	155897	0	0	0	0	0	Passed	Failed		hydroquinone, benzo-dioxane, catechol
917	155934	1	3	0	1	1	Failed
918	157642	0	0	0	0	0	Passed	Failed		catechol
919	157706	0	4	0	0	1	Failed
920	157798	0	0	0	0	0	Passed	Failed		hydroquinone
921	157953	0	0	0	0	0	Passed	Passed
922	158003	1	1	1	1	2	Failed
923	158015	0	0	0	0	0	Passed	Passed
924	158096	1	1	1	1	2	Failed
925	158845	1	0	1	1	2	Failed
926	158975	0	0	0	0	0	Passed	Failed		catechol
927	159055	0	1	0	0	2	Passed	Passed
928	159278	0	1	0	0	0	Passed	Passed
929	159287	0	0	0	0	0	Passed	Failed		catechol
930	159360	0	0	0	0	0	Passed	Passed
931	159516	0	0	0	0	0	Passed	Failed		butenone-Michael acceptor
932	159650	0	0	0	0	0	Passed	Passed
933	159814	0	1	0	0	1	Passed	Passed
934	159926	0	0	0	0	0	Passed	Failed		anthracene, quinone
935	159982	0	0	0	0	0	Passed	Failed		benzo-dioxane, catechol
936	160024	0	1	0	0	0	Passed	Passed	F
937	160190	0	1	1	1	1	Passed	Passed
938	160477	0	0	0	0	0	Passed	Failed		hydroquinone, catechol
939	160482	1	2	0	1	2	Failed
940	160488	0	0	0	0	0	Passed	Passed
941	160502	0	0	0	0	0	Passed	Failed		benzo-dioxane, catechol
942	160511	0	0	0	0	0	Passed	Passed
943	160533	0	0	0	0	0	Passed	Passed
944	160544	0	0	0	0	0	Passed	Failed		oxirane
945	160673	0	0	0	0	0	Passed	Passed
946	160717	0	0	0	0	0	Passed	Failed		anthracene, quinone
947	160799	0	0	0	0	1	Passed	Passed
948	160875	0	0	0	0	0	Passed	Failed		catechol
949	160921	0	0	0	0	0	Passed	Failed		hydroquinone, catechol
950	161352	1	4	0	1	1	Failed
951	161389	0	0	0	0	0	Passed	Failed		quinone
952	161464	0	0	0	0	0	Passed	Failed		catechol
953	161570	0	0	0	0	0	Passed	Passed
954	161616	1	4	0	1	1	Failed
955	162305	0	1	1	1	1	Passed	Passed
956	162350	1	0	1	1	2	Failed
957	162747	0	0	0	0	1	Passed	Passed
958	162823	1	1	1	1	3	Failed
959	164531	2	1	1	1	3	Failed
960	164544	0	0	0	0	0	Passed	Failed		catechol
961	164619	0	1	0	0	2	Passed	Failed		quinone,hydroquuinone,catechol
962	164642	0	1	0	0	1	Passed	Passed
963	164663	0	1	0	0	1	Passed	Passed
964	164717	0	2	0	0	2	Passed	Passed	K
965	164879	0	0	0	0	0	Passed	Passed
966	164888	0	1	0	0	2	Passed	Passed
967	164893	0	1	1	1	0	Passed	Passed
968	164950	0	0	0	0	0	Passed	Passed
969	164999	3	4	1	1	4	Failed
970	165185	0	2	1	1	1	Failed		S, Fe
971	166872	0	0	0	0	0	Passed	Failed		catechol
972	167551	1	1	1	1	1	Failed
973	167555	1	1	0	0	1	Passed	Passed
974	167642	3	4	1	1	4	Failed
975	167683	0	0	0	0	0	Passed	Failed		butenone-Michael acceptor
976	167718	0	0	0	0	0	Passed	Failed		catechol
977	168849	3	4	1	1	4	Failed
978	168872	1	1	0	0	0	Passed	Passed
979	169019	0	4	0	0	3	Failed
980	169020	1	1	1	1	2	Failed		P, Na
981	169554	0	0	0	0	0	Passed	Passed
982	169996	1	0	0	0	1	Passed	Failed		catechol
983	170570	0	0	0	0	0	Passed	Passed
984	171548	0	0	0	0	0	Passed	Passed
985	171817	0	0	0	0	0	Passed	Failed		quinone
986	173183	1	2	0	1	2	Failed
987	174073	0	0	0	0	0	Passed	Passed
988	174867	0	0	0	0	0	Passed	Passed
989	175002	0	0	0	0	0	Passed	Passed
990	176233	too long					Failed
991	176983	0	1	0	0	2	Passed	Passed
992	177131	1	0	0	0	2	Passed	Passed
993	177148	0	0	0	0	0	Passed	Failed		catechol
994	177396	too long					Failed
995	177603	0	3	0	0	0	Passed	Passed
996	177696	0	0	0	0	0	Passed	Failed		hydroquinone,catechol
997	177751	0	0	0	0	0	Passed	Passed
998	179640	0	0	0	0	0	Passed	Failed		benzo-dioxane,catechol
999	179647	0	1	1	1	1	Passed	Passed
1000	179651	0	0	0	0	0	Passed	Failed		oxirane
1001	181579	did not run					Failed
1002	181982	0	0	0	0	0	Passed	Passed
1003	182073	0	0	0	0	1	Passed	Passed
1004	182199	0	0	0	0	0	Passed	Failed		butenone-Michael acceptor
1005	182232	0	0	0	0	0	Passed	Failed		catechol
1006	182690	0	0	0	0	0	Passed	Passed
1007	183337	0	1	0	0	0	Passed	Failed		butenone-Michael acceptor
1008	183757	1	0	0	0	2	Passed	Failed		quinone
1009	185465	0	3	0	0	0	Passed	Passed
1010	185590	1	3	0	1	2	Failed
1011	185617	2	0	1	1	3	Failed
1012	185904	did not run					Failed
1013	188288	0	1	0	0	1	Passed	Passed
1014	188323	0	0	0	0	0	Passed	Failed		hydroquinone,catechol
1015	188384	too long					Failed
1016	188750	0	0	0	0	0	Passed	Passed
1017	189687	0	0	0	0	0	Passed	Passed
1018	190914	0	0	0	0	0	Passed	Passed
1019	192798	0	1	0	0	1	Passed	Passed
1020	192984	0	1	0	0	0	Passed	Passed
1021	193076	1	3	0	1	1	Failed
1022	193679	0	0	0	0	0	Passed	Passed
1023	194464	0	0	0	0	0	Passed	Failed		butenone-Michael acceptor
1024	194485	too long					Failed
1025	195080	0	0	0	0	0	Passed	Passed
1026	195670	too long					Failed
1027	196980	0	0	0	0	0	Passed	Passed
1028	197081	2	1	1	1	3	Failed
1029	197775	0	0	0	0	0	Passed	Failed		benxo-dioxane,catechol
1030	198016	too long					Failed
1031	205840	1	3	0	0	0	Passed	Passed
1032	206935	3	3	1	1	5	Failed
1033	213039	1	3	2	1	0	Failed
1034	221037	0	1	1	1	0	Passed	Failed		anthracene,quinone
1035	221580	1	0	0	0	1	Passed	Passed
1036	222284	1	3	0	1	2	Failed
1037	222515	0	0	0	0	0	Passed	Failed		catechol
1038	222656	0	4	0	0	2	Failed
1039	223997	0	0	0	0	0	Passed	Failed		butenone-Michael acceptor
1040	225688	1	3	0	1	2	Failed
1041	225689	1	3	0	1	2	Failed
1042	226486	0	0	0	0	1	Passed	Failed		catechol
1043	234823	0	0	0	0	0	Passed	Failed		catechol
1044	237332	0	3	0	0	1	Passed	Passed
1045	241572	1	3	0	1	2	Failed
1046	243696	1	3	1	1	3	Failed
1047	244297	did not run					Failed
1048	246845	0	0	0	0	0	Passed	Failed		catechol
1049	247573	0	0	0	0	1	Passed	Passed
1050	249332	2	3	2	1	4	Failed
1051	250395	3	2	1	1	4	Failed
1052	251890	0	0	0	0	0	Passed	Passed
1053	253613	1	1	0	0	2	Passed	Passed
1054	258761	0	0	0	0	1	Passed	Passed
1055	259846	1	3	0	1	2	Failed
1056	261491	0	1	0	0	2	Passed	Passed
1057	261859	0	0	0	0	0	Passed	Failed		hydroquinone,catechol
1058	262535	0	0	0	0	0	Passed	Failed		benzo-dioxane,catechol
1059	265071	2	1	1	1	4	Failed
1060	267400	0	0	0	0	0	Passed	Failed		catechol
1061	270061	1	3	1	1	1	Failed
1062	270601	0	1	0	0	1	Passed	Passed
1063	280564	0	1	0	0	0	Passed	Passed
1064	289984	1	4	0	1	1	Failed
1065	292101	0	1	0	0	1	Passed	Failed		catechol
1066	293754	1	3	0	1	1	Failed
1067	296524	0	0	0	0	0	Passed	Failed		benzo-dioxane,catechol
1068	301819	1	3	0	0	2	Failed
1069	303530	0	0	0	0	1	Passed	Passed
1070	313325	1	1	1	1	2	Failed
1071	317608	0	1	0	0	1	Passed	Passed
1072	317838	0	0	0	0	0	Passed	Passed
1073	321311	0	0	0	0	0	Passed	Failed		catechol
1074	322598	0	2	0	0	2	Passed	Passed
1075	326183	0	0	0	0	0	Passed	Passed
1076	328236	0	0	0	0	0	Passed	Failed		catechol
1077	330573	0	1	0	0	2	Passed	Passed
1078	331783	1	2	0	0	0	Passed	Passed
1079	333563	0	0	0	0	0	Passed	Passed
1080	334102	0	0	0	0	0	Passed	Passed
1081	338719	0	0	0	0	0	Passed	Failed		quinone
1082	339816	0	0	0	0	0	Passed	Passed
1083	340211	0	0	0	0	0	Passed	Failed		hydroquinone,catechol
1084	342801	0	0	0	0	0	Passed	Passed
1085	343861	0	0	0	0	1	Passed	Passed
1086	345510	1	3	0	1	1	Failed
1087	354159	0	0	0	0	0	Passed	Failed		oxirane
1088	358832	0	0	0	0	0	Passed	Failed		hydroquinone,catechol
1089	362711	0	0	0	0	1	Passed	Failed		catechol
1090	375150	0	0	0	0	0	Passed	Passed
1091	392170	1	3	0	1	2	Failed
1092	392622	2	4	2	1	4	Failed
1093	393601	0	1	0	0	0	Passed	Passed
1094	393602	0	0	0	0	0	Passed	Passed
1095	400072	0	0	0	0	0	Passed	Passed
1096	414117	0	3	1	1	3	Failed
1097	426059	too long					Failed
1098	429065	0	3	0	0	1	Passed	Passed
1099	434884	2	3	2	1	2	Failed
1100	439192	0	2	0	0	2	Passed	Passed
1101	439195	0	3	0	0	2	Failed
1102	439212	3	4	2	1	6	Failed
1103	439213	0	2	0	0	2	Passed	Passed
1104	439215	0	2	0	0	2	Passed	Passed
1105	439227	0	2	0	0	2	Passed	Passed
1106	439230	0	3	0	0	1	Passed	Passed
1107	439239	3	2	1	1	4	Failed
1108	439242	3	2	1	1	4	Failed
1109	439246	0	0	0	0	0	Passed	Passed
1110	439250	0	1	0	0	2	Passed	Passed
1111	439260	0	0	0	0	1	Passed	Failed		catechol
1112	439336	3	2	1	1	4	Failed
1113	439341	2	1	1	1	4	Failed
1114	439503	0	1	0	0	0	Passed	Passed
1115	439513	1	1	0	1	2	Failed
1116	439531	3	4	2	1	5	Failed
1117	439533	0	0	0	0	0	Passed	Failed		catechol
1118	439570	0	1	0	0	2	Passed	Passed
1119	439655	0	4	0	0	2	Failed
1120	440080	3	2	1	1	4	Failed
1121	440667	0	3	0	0	1	Passed	Passed
1122	440832	0	0	0	0	0	Passed	Passed
1123	440833	1	0	0	0	1	Passed	Failed		catechol
1124	440917	0	1	0	0	2	Passed	Passed
1125	440936	0	1	0	0	0	Passed	Failed		hydroquinone
1126	440946	3	2	1	1	4	Failed
1127	440966	1	1	0	0	2	Passed	Passed
1128	440967	1	1	0	0	2	Passed	Passed
1129	441005	1	0	0	0	1	Passed	Passed
1130	441071	0	0	0	0	0	Passed	Passed
1131	441072	0	1	0	0	2	Passed	Passed
1132	441437	0	2	0	0	2	Passed	Passed
1133	441438	0	2	0	0	2	Passed	Passed
1134	441467	0	1	0	0	0	Passed	Passed
1135	441476	0	2	0	0	2	Passed	Passed
1136	441491	0	3	0	0	2	Failed		S
1137	441643	1	1	1	1	3	Failed
1138	441688	3	4	1	1	4	Failed
1139	441772	3	4	1	1	3	Failed
1140	441789	3	4	1	1	4	Failed
1141	441812	0	0	0	0	0	Passed	Failed		oxirane
1142	441828	1	2	0	1	1	Failed
1143	441837	1	3	0	1	2	Failed
1144	441844	1	3	0	1	0	Failed
1145	441849	1	3	0	1	0	Failed
1146	441860	1	3	1	1	0	Failed
1147	441887	1	3	1	1	0	Failed
1148	441900	1	2	0	0	1	Passed	Passed
1149	441957	too long					Failed
1150	441964	0	0	0	0	0	Passed	Passed
1151	441996	0	0	0	0	0	Passed	Passed
1152	442021	0	0	0	0	0	Passed	Failed		catechol
1153	442101	0	1	1	1	0	Passed	Failed		hydroquinone,catechol
1154	442106	0	0	0	0	0	Passed	Passed
1155	442108	0	0	0	0	0	Passed	Passed
1156	442139	0	0	0	0	0	Passed	Failed		butenone-Michael acceptor
1157	442142	0	0	0	0	0	Passed	Failed		butenone-Michael acceptor
1158	442154	0	0	0	0	0	Passed	Passed
1159	442200	0	0	0	0	0	Passed	Failed		oxirane
1160	442255	1	2	0	0	0	Passed	Passed
1161	442282	0	0	0	0	0	Passed	Failed		oxirane
1162	442291	did not run					Failed
1163	442292	0	0	0	0	0	Passed	Failed		oxirane
1164	442335	0	0	0	0	0	Passed	Passed
1165	442346	0	0	0	0	0	Passed	Passed
1166	442359	1	0	0	0	1	Passed	Passed
1167	442393	1	0	0	0	2	Passed	Passed
1168	442432	1	1	1	1	2	Failed
1169	442455	1	2	0	0	0	Passed	Passed
1170	442460	0	0	0	0	1	Passed	Passed
1171	442463	0	1	0	0	2	Passed	Passed
1172	442518	2	3	1	1	1	Failed
1173	442615	3	4	1	1	5	Failed
1174	442634	0	4	0	0	2	Failed
1175	442659	2	0	1	1	3	Failed
1176	442664	3	4	1	1	4	Failed
1177	442731	0	0	1	1	1	Passed	Failed		anthracene,quinone
1178	442736	0	2	0	0	1	Passed	Passed
1179	442739	0	0	0	0	0	Passed	Failed		quinone
1180	442758	0	1	0	0	0	Passed	Passed
1181	442768	0	0	0	0	0	Passed	Failed		hydroquinone,catechol
1182	442775	0	0	0	0	0	Passed	Failed		catechol
1183	442826	0	0	0	0	0	Passed	Failed		hydroquinone,catechol
1184	442851	0	0	0	0	0	Passed	Failed		catechol
1185	442919	0	0	0	0	0	Passed	Passed
1186	442929	0	0	0	0	1	Passed	Passed
1187	442934	0	0	0	0	0	Passed	Passed
1188	442975	too long					Failed
1189	443028	0	0	0	0	0	Passed	Failed		catechol
1190	443158	0	1	0	0	2	Passed	Passed
1191	443160	0	1	0	0	2	Passed	Passed
1192	443177	0	1	0	0	2	Passed	Passed
1193	443178	0	1	0	0	2	Passed	Passed
1194	443181	0	1	0	0	2	Passed	Passed
1195	443183	0	1	0	0	2	Passed	Passed
1196	443322	0	1	1	1	0	Passed	Passed
1197	443648	1	1	1	1	2	Failed
1198	443652	2	2	1	1	3	Failed
1199	443654	2	1	1	1	3	Failed
1200	443719	0	0	0	0	0	Passed	Failed		benzo-dioxane,catechol
1201	443777	0	0	0	0	1	Passed	Passed
1202	443884	0	0	0	0	0	Passed	Passed
1203	444305	0	4	0	0	2	Failed
1204	444539	0	2	0	0	1	Passed	Passed
1205	444679	0	2	0	1	2	Failed
1206	444899	did not run					Failed
1207	444972	0	3	0	0	2	Failed
1208	445040	0	1	0	1	1	Passed	Passed
1209	445070	did not run					Failed
1210	445154	0	0	0	0	0	Passed	Passed
1211	445354	did not run					Failed
1212	445638	0	0	1	0	1	Passed	Passed
1213	445639	1	1	1	1	1	Failed
1214	445858	0	0	0	0	1	Passed	Failed		catechol
1215	445929	0	2	0	0	2	Passed	Passed
1216	446611	0	0	0	0	1	Passed	Passed
1217	446874	0	1	0	0	1	Passed	Passed
1218	446925	did not run					Failed
1219	448438	did not run					Failed
1220	449093	0	0	0	0	0	Passed	Passed
1221	449468	0	3	0	0	2	Failed
1222	451674	2	4	0	1	1	Failed
1223	453214	1	1	1	1	2	Failed
1224	454075	0	0	1	0	0	Passed	Passed
1225	457801	1	3	0	1	2	Failed
1226	457906	0	1	0	0	1	Passed	Passed
1227	460522	3	4	1	1	4	Failed
1228	467830	too long					Failed
1229	473252	0	0	0	0	0	Passed	Passed
1230	473253	0	0	0	0	0	Passed	Failed		benzo-dioxane,catechol
1231	474541	3	2	1	1	3	Failed
1232	479957	1	4	0	1	1	Failed
1233	482783	0	0	0	0	0	Passed	Failed		oxirane
1234	485077	0	0	0	0	0	Passed	Failed		benzo-dioxane,catechol
1235	493173	0	0	0	0	0	Passed	Failed		benzo-dioxane,catechol
1236	493570	1	1	1	1	2	Failed
1237	496285	too long					Failed
1238	504067	0	0	0	0	1	Passed	Passed
1239	504068	0	0	0	0	0	Passed	Passed
1240	504069	0	0	0	0	0	Passed	Passed
1241	504070	0	0	0	0	0	Passed	Passed
1242	518472	0	0	0	0	1	Passed	Passed
1243	518516	0	0	0	0	1	Passed	Passed
1244	518975	1	0	0	0	2	Passed	Passed
1245	519845	0	2	0	0	1	Passed	Passed
1246	519960	1	0	0	0	1	Passed	Passed
1247	520444	1	1	0	1	2	Failed
1248	521199	1	3	0	1	1	Failed
1249	521229	1	3	0	1	2	Failed
1250	521710	1	0	0	0	1	Passed	Passed
1251	522214	0	1	0	0	1	Passed	Passed
1252	522296	1	0	0	0	1	Passed	Passed
1253	523825	0	0	0	0	1	Passed	Passed
1254	525028	1	1	1	1	2	Failed
1255	525032	1	1	1	1	2	Failed
1256	526118	1	2	1	1	3	Failed
1257	526818	1	2	1	1	2	Failed
1258	527032	0	1	0	0	2	Passed	Passed
1259	527256	0	0	0	0	1	Passed	Passed
1260	528709	0	1	0	0	2	Passed	Passed	S
1261	528856	0	0	0	0	1	Passed	file error	S
1262	528859	0	0	0	0	0	Passed	file error	S
1263	529383	0	0	0	0	0	Passed	Passed
1264	529390	0	3	0	0	1	Passed	Passed	S
1265	530421	1	0	0	0	1	Passed	Passed
1266	541368	1	3	0	1	2	Failed
1267	543551	1	2	0	0	1	Passed	Passed
1268	543796	1	3	0	1	2	Failed
1269	549045	1	1	1	1	1	Failed
1270	550690	0	1	0	0	1	Passed	Passed	S
1271	551400	0	0	0	0	0	Passed	file error
1272	586373	0	0	0	0	0	Passed	Failed		catechol
1273	591309	0	0	0	0	1	Passed	Passed
1274	598350	0	0	0	0	0	Passed	Failed		butenone-Michael acceptor
1275	608115	0	0	0	0	1	Passed	Passed
1276	622343	0	0	0	0	0	Passed	Passed
1277	633072	1	0	0	0	2	Passed	Failed		quinone
1278	636750	0	0	0	0	0	Passed	Failed		hydroquinone,catechol
1279	636822	0	0	0	0	0	Passed	Failed		hydroquinone,catechol
1280	636826	0	0	0	0	0	Passed	Failed		catechol
1281	637520	0	0	0	0	1	Passed	Passed
1282	637540	0	0	0	0	1	Passed	Passed
1283	637542	0	0	0	0	1	Passed	Passed
1284	637563	0	1	0	0	2	Passed	Passed
1285	637564	0	3	0	0	2	Failed
1286	637566	0	1	0	0	2	Passed	Passed
1287	637579	3	4	1	1	3	Failed
1288	637775	0	0	0	0	0	Passed	Failed		catechol
1289	637858	0	0	0	0	0	Passed	Failed		catechol
1290	638011	0	1	0	0	2	Passed	Passed
1291	638024	0	0	0	0	0	Passed	Failed		benzo-dioxane,catechol
1292	638072	0	0	0	0	0	Passed	Passed
1293	638278	0	0	0	0	0	Passed	Passed
1294	638309	0	0	0	0	0	Passed	Passed
1295	638500	0	0	0	0	1	Passed	Passed
1296	639288	0	0	0	0	0	Passed	Failed		catechol
1297	641294	0	0	0	0	1	Passed	Passed
1298	641301	0	2	0	0	1	Passed	Passed
1299	641747	0	0	0	0	0	Passed	Failed		hydroquinone,catechol
1300	642520	0	1	0	0	2	Passed	Passed
1301	643684	0	0	1	0	1	Passed	Passed
1302	643731	0	1	0	0	2	Passed	Passed
1303	643732	did not run					Failed
1304	643801	1	0	1	0	1	Passed	Passed
1305	643924	0	0	0	0	1	Passed	Passed
1306	643941	0	3	0	0	2	Failed
1307	644169	1	0	1	1	1	Passed	Passed
1308	644247	4	4	2	2	7	Failed
1309	644275	3	4	2	2	5	Failed
1310	644361	2	1	1	1	3	Failed
1311	656497	1	1	1	1	3	Failed
1312	656516	2	1	1	1	4	Failed
1313	689043	0	0	0	0	0	Passed	Failed		catechol
1314	700611	0	0	0	0	0	Passed	Passed
1315	729859	0	1	0	1	0	Passed	Passed	F
1316	735846	0	0	0	0	0	Passed	Failed		catechol
1317	821434	0	0	0	0	0	Passed	Passed
1318	853433	0	0	0	0	1	Passed	Failed		catechol
1319	928053	0	0	0	0	1	Passed	Failed		catechol
1320	928446	0	0	0	0	0	Passed	Passed
1321	1181832	0	0	0	0	0	Passed	Failed		benzo-dioxane,catechol
1322	1201518	0	1	0	0	2	Passed	Passed
1323	1201521	0	1	0	0	2	Passed	Passed
1324	1235191	0	0	0	0	0	Passed	Failed		hydroquinone,catechol
1325	1548901	0	1	0	0	2	Passed	Passed
1326	1548955	1	1	0	1	1	Passed	Failed		chloroethane--Michael acceptor
1327	1549018	0	0	0	0	2	Passed	Passed
1328	1549025	0	0	0	0	1	Passed	Passed
1329	1549026	0	0	0	0	1	Passed	Passed
1330	1549095	0	0	0	0	1	Passed	Failed		catechol
1331	1549107	did not run					Failed
1332	1549111	0	0	0	0	1	Passed	Failed		catechol
1333	1550886	0	0	0	0	0	Passed	Failed		catechol
1334	1550890	0	0	0	0	0	Passed	Passed
1335	1742210	0	0	0	0	1	Passed	Failed		oxirane
1336	1775252	0	0	0	0	0	Passed	Passed
1337	1781413	did not run					Failed
1338	1794426	1	1	1	1	2	Failed
1339	1794427	1	1	1	1	2	Failed
1340	2162324	0	0	1	0	0	Passed	Passed
1341	2723602	0	3	0	0	2	Failed
1342	2723872	0	2	0	0	2	Passed	Passed	Na
1343	2724250	0	3	0	0	2	Failed
1344	2724897	0	2	0	0	2	Passed	Passed
1345	2737633	2	2	1	1	3	Failed		F
1346	2754650	0	0	0	0	0	Passed	Passed
1347	2826723	did not run					Failed
1348	3009614	0	0	0	0	0	Passed	Failed		quinone,hydroquinone,catechol
1349	3010929	1	3	0	1	1	Failed
1350	3018404	1	3	1	1	2	Failed
1351	3028194	did not run					Failed		Li
1352	3032853	1	0	0	0	2	Passed	Passed
1353	3033836	1	1	1	1	2	Failed
1354	3033851	0	1	1	1	2	Failed		S
1355	3034745	0	1	0	0	1	Passed	Failed		oxirane
1356	3036261	0	1	1	1	2	Failed		S
1357	3036982	1	2	0	1	1	Failed
1358	3037212	0	0	1	1	0	Passed	Failed	S	disulfane-S-S heteroatom
1359	3037565	0	0	0	0	0	Passed	Passed
1360	3044055	2	4	1	1	2	Failed
1361	3050416	2	4	1	1	2	Failed
1362	3072500	did not run					Failed
1363	3080714	1	0	1	1	2	Failed
1364	3081374	1	0	1	1	2	Failed
1365	3082647	0	0	1	1	1	Passed	Passed
1366	3082648	0	0	1	1	1	Passed	Passed
1367	3083593	0	0	0	0	0	Passed	Passed
1368	3083597	0	0	0	0	1	Passed	Failed		hydroquinone,benzo-dioxane,catechol
1369	3083608	0	1	0	0	0	Passed	Passed
1370	3083616	0	0	0	0	0	Passed	Failed		hydroquinone,catechol
1371	3083619	0	0	0	0	0	Passed	Passed
1372	3083746	0	0	0	0	0	Passed	Failed		hydroquinone,catechol
1373	3083803	0	0	0	0	0	Passed	Failed		hydroquinone,catechol
1374	3083857	0	0	0	0	1	Passed	Passed
1375	3083983	0	0	0	0	0	Passed	Failed		catechol
1376	3084282	1	3	0	1	1	Failed
1377	3084288	0	0	0	0	0	Passed	Failed		benzo-dioxane,catechol
1378	3084324	0	1	0	0	0	Passed	Passed
1379	3084407	3	4	1	1	4	Failed
1380	3084503	0	0	0	0	0	Passed	Failed		benzo-dioxane,catechol
1381	3084569	3	4	1	1	4	Failed
1382	3084961	1	0	1	1	2	Failed
1383	3084995	3	3	1	1	4	Failed
1384	3085019	3	4	1	1	5	Failed
1385	3085181	0	0	0	0	0	Passed	Failed		benzo-dioxane,catechol
1386	3085251	1	3	0	0	1	Failed
1387	3085257	0	0	0	0	1	Passed	Passed
1388	3086504	0	0	0	0	0	Passed	Passed
1389	3286789	0	0	0	0	0	Passed	Passed
1390	3474285	too long					Failed
1391	3483298	0	0	0	0	0	Passed	Passed
1392	3550102	3	3	1	1	4	Failed
1393	3694932	1	3	0	1	1	Failed
1394	3716971	0	4	0	0	2	Failed
1395	3938245	1	0	1	1	2	Failed
1396	4097385	0	0	0	0	0	Passed	Passed
1397	4228010	0	1	1	1	2	Failed		S
1398	4272093	0	0	0	0	1	Passed	Passed	S,F
1399	4369188	did not run					Failed
1400	4369270	0	0	0	0	0	Passed	Passed
1401	4419940	0	1	0	0	1	Passed	Passed
1402	4462285	0	0	0	0	0	Passed	Passed	S
1403	4465807	0	0	0	0	0	Passed	Passed
1404	4479243	0	1	0	0	1	Passed	Passed
1405	4602094	1	1	1	1	1	Failed
1406	4638509	3	3	1	1	5	Failed
1407	4979367	too long					Failed
1408	5057077	0	0	0	0	0	Passed	Passed
1409	5199636	0	0	0	0	0	Passed	Passed
1410	5274585	2	1	1	1	3	Failed
1411	5280335	0	0	1	0	1	Passed	Passed
1412	5280343	0	0	0	0	0	Passed	Failed		catechol
1413	5280362	0	0	1	1	1	Passed	Failed	S	catechol
1414	5280373	0	0	0	0	0	Passed	Passed
1415	5280374	1	1	0	0	1	Passed	Failed		quinone
1416	5280435	1	1	1	1	2	Failed
1417	5280441	1	0	1	1	2	Failed
1418	5280442	0	0	0	0	0	Passed	Passed
1419	5280443	0	0	0	0	0	Passed	Passed
1420	5280445	0	0	0	0	0	Passed	Failed		catechol
1421	5280450	did not run					Failed
1422	5280459	2	0	1	1	3	Failed
1423	5280460	0	0	0	0	1	Passed	Failed		hydroquinone, catechol
1424	5280483	1	3	1	1	1	Failed
1425	5280489	did not run					Failed
1426	5280537	0	0	0	0	0	Passed	Failed		catechol
1427	5280567	0	0	0	0	1	Passed	Passed
1428	5280569	0	1	0	0	1	Passed	Failed		catechol
1429	5280601	2	0	1	1	3	Failed
1430	5280633	1	1	1	1	2	Failed
1431	5280637	2	0	1	1	3	Failed
1432	5280647	1	0	1	1	2	Failed
1433	5280682	0	0	0	0	0	Passed	Failed		catechol
1434	5280699	0	0	0	0	0	Passed	Failed		hydroquinone
1435	5280704	1	0	1	1	2	Failed
1436	5280723	0	0	1	0	0	Passed	Passed
1437	5280784	did not run					Failed
1438	5280791	did not run					Failed
1439	5280794	1	3	0	1	2	Failed
1440	5280795	did not run					Failed
1441	5280804	2	1	1	1	3	Failed
1442	5280805	3	4	1	1	4	Failed
1443	5280841	0	0	0	0	1	Passed	Passed
1444	5280862	0	0	0	0	0	Passed	Passed
1445	5280863	0	0	0	0	0	Passed	Passed
1446	5280899	did not run					Failed
1447	5280933	did not run					Failed
1448	5280934	did not run					Failed
1449	5280960	0	0	0	0	0	Passed	Passed
1450	5280961	0	0	0	0	0	Passed	Passed
1451	5281112	0	0	0	0	2	Passed	Passed	S
1452	5281115	1	1	1	0	1	Passed	Passed
1453	5281116	1	1	1	1	2	Failed
1454	5281123	too long					Failed
1455	5281124	did not run					Failed
1456	5281125	1	1	1	1	1	Failed
1457	5281131	0	0	0	0	0	Passed	Passed
1458	5281146	0	0	0	0	1	Passed	Passed
1459	5281162	did not run					Failed
1460	5281163	0	2	0	0	1	Passed	Passed
1461	5281167	0	3	0	0	2	Failed
1462	5281168	0	3	0	0	2	Failed
1463	5281191	0	1	1	1	1	Passed	Passed
1464	5281230	did not run					Failed
1465	5281235	did not run					Failed
1466	5281238	did not run					Failed
1467	5281243	did not run					Failed
1468	5281245	did not run					Failed
1469	5281252	did not run					Failed
1470	5281294	0	0	0	0	0	Passed	Failed		catechol
1471	5281326	1	3	0	1	2	Failed
1472	5281327	1	2	0	1	2	Failed
1473	5281331	1	3	0	1	2	Failed
1474	5281373	did not run					Failed
1475	5281377	1	0	1	1	2	Failed
1476	5281387	0	0	0	0	0	Passed	Passed
1477	5281392	0	1	0	0	0	Passed	Passed
1478	5281406	0	1	0	0	0	Passed	Failed		hydroquinone,catechol
1479	5281416	0	1	0	0	1	Passed	Failed		hydroquinone,catechol
1480	5281417	0	1	1	1	0	Passed	Failed		hydroquinone,catechol
1481	5281420	0	0	0	0	1	Passed	Passed
1482	5281426	0	1	0	0	1	Passed	Passed
1483	5281437	0	0	0	0	0	Passed	Passed
1484	5281484	did not run					Failed
1485	5281485	did not run					Failed
1486	5281493	did not run					Failed
1487	5281511	0	0	0	0	0	Passed	Failed		butenone-Michael acceptor
1488	5281515	1	0	0	0	1	Passed	Passed
1489	5281516	1	0	0	0	2	Passed	Passed
1490	5281517	1	0	0	0	2	Passed	Passed
1491	5281519	1	0	0	0	2	Passed	Passed
1492	5281520	1	0	0	0	1	Passed	Passed
1493	5281523	did not run					Failed
1494	5281540	0	0	0	0	0	Passed	Passed
1495	5281541	0	0	0	0	0	Passed	Passed
1496	5281553	0	1	0	0	2	Passed	Passed
1497	5281576	0	0	0	0	0	Passed	Passed
1498	5281595	1	3	0	0	0	Passed	Passed
1499	5281605	0	0	0	0	0	Passed	Failed		hydroquinone,catechol
1500	5281607	0	0	0	0	0	Passed	Passed
1501	5281609	2	2	1	1	3	Failed
1502	5281616	0	0	0	0	0	Passed	Passed
1503	5281617	0	0	0	0	0	Passed	Passed
1504	5281621	2	2	1	1	3	Failed
1505	5281628	0	0	0	0	0	Passed	Failed		hydroquinone,catechol
1506	5281631	0	0	0	0	0	Passed	Failed		hydroquinone
1507	5281642	0	0	0	0	0	Passed	Failed		hydroquinone,catechol
1508	5281643	2	1	1	1	3	Failed
1509	5281647	2	1	1	1	3	Failed
1510	5281652	0	0	0	0	0	Passed	Failed		catechol
1511	5281654	0	0	0	0	0	Passed	Failed		catechol
1512	5281665	0	0	0	0	0	Passed	Failed		hydroquinone,catechol
1513	5281666	0	0	0	0	0	Passed	Passed
1514	5281672	1	0	1	1	2	Failed
1515	5281673	2	0	1	1	3	Failed
1516	5281675	2	1	1	1	3	Failed
1517	5281691	0	0	0	0	0	Passed	Failed		catechol
1518	5281697	0	0	0	0	0	Passed	Failed		hydroquinone,catechol
1519	5281700	0	0	0	0	0	Passed	Failed		hydroquinone,catechol
1520	5281702	0	0	0	0	0	Passed	Failed		catechol
1521	5281703	0	0	0	0	0	Passed	Failed		hydroquinone,catechol
1522	5281735	0	0	0	0	0	Passed	Passed
1523	5281758	0	0	0	0	0	Passed	Failed		hydroquinone,catechol
1524	5281761	1	1	1	1	2	Failed
1525	5281762	0	0	1	1	0	Passed	Failed		catechol
1526	5281780	3	1	1	1	3	Failed
1527	5281788	3	4	2	1	4	Failed
1528	5281792	0	0	1	1	0	Passed	Failed		catechol
1529	5281796	0	0	0	0	0	Passed	Failed		catechol
1530	5281800	3	4	2	1	4	Failed
1531	5281801	0	0	0	0	0	Passed	Failed		catechol
1532	5281803	0	0	0	0	0	Passed	Failed		catechol
1533	5281811	0	0	0	0	0	Passed	Failed		hydroquinone,catechol
1534	5281813	0	0	0	0	0	Passed	Failed		hydroquinone,catechol
1535	5281832	0	0	0	0	0	Passed	Failed		catechol
1536	5281846	0	0	0	0	0	Passed	Failed		catechol
1537	5281847	1	2	1	1	1	Failed
1538	5281855	0	0	1	1	0	Passed	Failed		catechol
1539	5281867	0	0	0	0	0	Passed	Failed		benzo-dioxane,catechol
1540	5281911	3	3	2	1	5	Failed
1541	5281912	0	0	1	0	0	Passed	Passed
1542	5281946	0	0	0	0	0	Passed	Passed
1543	5281954	0	0	0	0	0	Passed	Passed
1544	5282102	0	0	0	0	1	Passed	Passed
1545	5282110	0	0	0	0	1	Passed	Passed
1546	5282160	2	1	1	1	3	Failed
1547	5282166	3	4	1	1	4	Failed
1548	5282184	did not run					Failed
1549	5282230	0	0	0	0	0	Passed	Failed		catechol
1550	5282347	did not run					Failed
1551	5282348	did not run					Failed
1552	5282743	0	0	1	0	1	Passed	Passed
1553	5282745	0	0	1	0	1	Passed	Passed
1554	5282756	1	1	1	1	1	Failed
1555	5282767	1	1	1	1	2	Failed
1556	5282915	0	0	1	0	2	Passed	Passed
1557	5282923	0	0	1	0	0	Passed	Passed
1558	5282940	0	0	1	0	0	Passed	Passed
1559	5283335	0	1	0	0	2	Passed	Passed
1560	5283345	0	1	0	0	2	Passed	Passed
1561	5283349	0	1	0	0	2	Passed	Passed
1562	5283547	did not run					Failed
1563	5283640	1	3	0	1	2	Failed
1564	5284421	did not run					Failed
1565	5284505	0	0	0	0	0	Passed	Passed
1566	5284507	0	0	1	0	0	Passed	Passed
1567	5284607	1	3	1	1	1	Failed
1568	5284616	did not run					Failed
1569	5288826	0	0	0	0	0	Passed	Failed		catechol
1570	5293655	3	4	1	1	4	Failed
1571	5312471	1	1	1	1	1	Failed
1572	5312688	1	0	1	0	1	Passed	Passed
1573	5314180	0	0	0	0	1	Passed	Passed
1574	5314585	0	0	0	0	0	Passed	Passed	F
1575	5315263	0	0	0	0	0	Passed	Failed		hydroquinone,catechol
1576	5315406	0	1	0	0	2	Passed	Passed
1577	5315425	0	0	0	0	0	Passed	Passed
1578	5315432	3	3	1	1	6	Failed
1579	5315607	0	0	0	0	1	Passed	Passed
1580	5315646	0	0	0	0	1	Passed	Passed
1581	5315696	1	1	1	1	2	Failed
1582	5315739	0	0	0	0	0	Passed	Failed		benzo-dioxane,catechol
1583	5315832	1	1	1	1	2	Failed
1584	5315902	0	0	0	0	0	Passed	Passed
1585	5315947	0	0	0	0	0	Passed	Passed
1586	5315951	0	0	0	0	0	Passed	Passed
1587	5316079	0	0	0	0	0	Passed	Passed
1588	5316081	0	0	0	0	0	Passed	Failed		O-O heteroatom
1589	5316118	2	4	0	1	2	Failed
1590	5316122	3	3	2	1	4	Failed
1591	5316254	0	0	0	0	0	Passed	Passed
1592	5316291	0	0	0	0	0	Passed	Failed		hydroquinone,catechol
1593	5316302	0	0	0	0	1	Passed	Failed		catechol
1594	5316626	0	0	0	0	0	Passed	Failed		hydroquinone,catechol
1595	5316673	1	0	1	1	2	Failed
1596	5316826	2	2	1	1	3	Failed
1597	5316845	1	1	1	1	2	Failed
1598	5316860	0	1	0	1	0	Passed	Failed		catechol
1599	5317025	3	4	1	1	3	Failed
1600	5317284	0	0	0	0	0	Passed	Failed		hydroquinone,catechol
1601	5317319	1	0	0	0	2	Passed	Passed
1602	5317333	0	0	0	0	0	Passed	Passed
1603	5317352	0	0	0	0	0	Passed	Failed		catechol
1604	5317570	1	0	0	0	1	Passed	Passed
1605	5317700	0	0	0	0	0	Passed	Passed
1606	5317736	0	1	0	0	1	Passed	Passed
1607	5318015	0	0	0	0	0	Passed	Passed
1608	5318042	0	3	0	0	2	Failed
1609	5318102	1	0	0	0	1	Passed	Passed
1610	5318230	0	0	0	0	0	Passed	Passed
1611	5318333	2	2	1	1	3	Failed
1612	5318355	0	0	0	0	0	Passed	Failed		hydroquinone, catechol
1613	5318432	0	0	0	0	0	Passed	Passed
1614	5318459	2	2	2	1	1	Failed
1615	5318517	0	0	0	0	0	Passed	Passed
1616	5318543	0	0	0	0	0	Passed	Failed		hydroquinone, catechol
1617	5318547	0	0	0	0	0	Passed	Failed		hydroquinone, catechol
1618	5318557	0	0	0	0	0	Passed	Failed		catechol
1619	5318673	0	0	0	0	2	Passed	Passed
1620	5318737	0	0	0	0	0	Passed	Failed		catechol
1621	5318759	2	0	1	1	3	Failed
1622	5318767	3	4	1	1	3	Failed
1623	5318869	0	0	0	0	0	Passed	Passed
1624	5318939	0	0	1	0	0	Passed	Passed
1625	5318940	0	0	1	0	0	Passed	Passed
1626	5318941	0	0	1	0	0	Passed	Passed
1627	5319022	0	0	0	0	1	Passed	Passed
1628	5319484	2	0	1	1	3	Failed
1629	5319735	1	3	0	1	2	Failed
1630	5319744	0	0	0	0	0	Passed	Failed		catechol
1631	5319765	0	2	0	0	2	Passed	Passed	S
1632	5319830	did not run					Failed
1633	5319913	0	0	0	0	0	Passed	Passed
1634	5320128	0	0	0	0	1	Passed	Passed
1635	5320129	0	0	0	0	0	Passed	Passed
1636	5320181	0	0	0	0	0	Passed	Failed		hydroquinone,catechol
1637	5320203	0	0	0	0	0	Passed	Failed		hydroquinone,catechol
1638	5320206	0	0	0	0	0	Passed	Passed
1639	5320249	0	1	0	0	2	Passed	Passed
1640	5320250	0	1	0	0	2	Passed	Passed
1641	5320287	0	0	0	0	0	Passed	Failed		catechol
1642	5320315	0	0	0	0	0	Passed	Failed		hydroquinone,catechol
1643	5320318	0	0	0	0	0	Passed	Passed
1644	5320351	0	0	0	0	0	Passed	Failed		hydroquinone,catechol
1645	5320377	0	1	0	0	2	Passed	Passed
1646	5320621	0	0	0	0	0	Passed	Failed		benzo-dioxane,catechol
1647	5320722	0	1	0	0	1	Passed	Passed	S
1648	5320800	3	3	1	1	4	Failed
1649	5320835	3	4	1	1	4	Failed
1650	5320844	2	1	1	1	3	Failed
1651	5320945	0	0	0	0	0	Passed	Failed		catechol
1652	5321293	0	0	0	0	1	Passed	Passed
1653	5321825	0	0	1	0	0	Passed	Failed		catechol
1654	5321844	0	0	1	0	1	Passed	Passed
1655	5321884	1	0	1	1	2	Failed
1656	5321948	0	0	0	0	0	Passed	Failed		catechol
1657	5321949	0	0	1	0	0	Passed	Passed
1658	5321950	0	3	0	0	2	Failed
1659	5322059	0	0	0	0	0	Passed	Failed		hydroquinone,catechol
1660	5322078	0	0	0	0	0	Passed	Failed		hydroquinone,catechol
1661	5325830	0	1	0	0	2	Passed	Passed
1662	5351516	1	2	0	1	1	Failed
1663	5352005	0	0	0	0	0	Passed	Failed		catechol
1664	5352375	0	0	0	0	0	Passed	Passed	S
1665	5352425	did not run					Failed
1666	5352426	did not run					Failed
1667	5352690	0	2	0	0	2	Passed	Passed	S
1668	5352691	0	2	0	0	2	Passed	Passed	S
1669	5352693	0	0	0	0	1	Passed	Passed	S
1670	5352694	0	0	0	0	1	Passed	Passed	S
1671	5352728	0	0	0	0	1	Passed	Passed	S
1672	5352774	0	1	0	0	1	Passed	Passed
1673	5352790	0	0	0	0	0	Passed	Failed	S	catechol
1674	5352799	0	0	0	0	1	Passed	Passed
1675	5352855	0	2	0	0	1	Passed	Passed	S
1676	5352889	0	0	1	0	1	Passed	Passed
1677	5352907	0	2	0	0	1	Passed	Passed	S
1678	5352908	0	1	0	0	1	Passed	Passed	S
1679	5353609	0	0	0	0	1	Passed	Failed		hydroquinone
1680	5353911	0	0	0	0	0	Passed	Failed		hydroquinone, catechol
1681	5354495	did not run					Failed
1682	5354503	1	3	0	1	1	Failed
1683	5354618	did not run					Failed
1684	5355257	0	0	0	0	0	Passed	Passed
1685	5355457	did not run					Failed
1686	5355856	0	0	0	0	0	Passed	Passed
1687	5355888	0	0	0	0	0	Passed	Failed		hydroquinone
1688	5356544	0	0	0	0	1	Passed	Passed
1689	5357696	did not run					Failed
1690	5359268	did not run					Failed
1691	5359327	did not run					Failed
1692	5359485	0	0	0	0	0	Passed	Passed
1693	5359596	did not run					Failed
1694	5360545	did not run					Failed
1695	5360741	0	0	0	0	0	Passed	Passed
1696	5362487	did not run					Failed
1697	5362585	1	2	1	1	2	Failed
1698	5362798	0	1	0	0	2	Passed	Passed
1699	5362889	did not run					Failed
1700	5363269	1	1	1	1	2	Failed
1701	5363387	0	0	1	0	0	Passed	Passed
1702	5363388	0	1	0	0	1	Passed	Passed
1703	5363545	0	0	1	0	1	Passed	Passed
1704	5363599	did not run					Failed
1705	5364399	0	0	0	0	1	Passed	Passed
1706	5364429	1	0	0	0	3	Passed	Passed
1707	5364509	1	1	1	1	2	Failed
1708	5364778	0	1	0	0	1	Passed	Passed
1709	5365662	1	1	1	1	1	Failed
1710	5365703	0	0	0	0	1	Passed	Passed
1711	5365996	1	1	0	1	2	Failed
1712	5366074	0	0	0	0	2	Passed	Passed
1713	5366552	0	3	0	0	2	Failed		S
1714	5368821	0	1	0	0	2	Passed	Passed
1715	5372367	0	0	0	0	0	Passed	Failed		catechol
1716	5373023	2	3	1	0	2	Failed
1717	5376265	0	0	0	0	0	Passed	Passed
1718	5377720	0	0	0	0	0	Passed	Passed
1719	5378597	2	1	1	1	3	Failed
1720	5380224	0	0	0	0	0	Passed	Passed
1721	5386228	0	0	0	0	0	Passed	Passed		catechol
1722	5386591	0	0	0	0	0	Passed	Passed	S
1723	5388925	too long					Failed
1724	5458800	0	0	0	0	0	Passed	Passed
1725	5458823	0	0	0	0	0	Passed	Passed
1726	5458880	0	0	0	0	0	Passed	Failed		hydroquinone, benzo-dioxane, catechol
1727	5459840	1	2	0	1	1	Failed
1728	5460341	did not run					Failed
1729	5460802	0	0	0	0	2	Passed	Passed
1730	5460926	0	2	0	0	2	Passed	Passed
1731	5460957	0	0	0	0	1	Passed	Passed
1732	5461023	1	2	1	1	2	Failed
1733	5461123	did not run					Failed
1734	5461156	0	2	0	0	1	Passed	Passed
1735	5462222	did not run					Failed
1736	5462224	did not run					Failed
1737	5462309	did not run					Failed
1738	5462311	did not run					Failed
1739	5462451	0	1	0	0	0	Passed	Passed
1740	5464156	0	1	0	0	2	Passed	Passed
1741	5464178	1	0	1	1	2	Failed
1742	5469447	did not run					Failed
1743	5470009	1	3	0	1	1	Failed
1744	5470187	0	0	0	0	1	Passed	Passed
1745	5473310	0	0	0	0	0	Passed	Failed		catechol
1746	5476353	2	3	0	0	2	Failed
1747	5480899	0	0	1	1	1	Passed	Passed
1748	5481244	3	4	1	1	4	Failed
1749	5481663	3	4	1	1	4	Failed
1750	5484389	0	1	0	0	0	Passed	Passed
1751	5486180	0	0	0	0	0	Passed	Passed
1752	5486199	3	4	1	1	3	Failed
1753	5487591	0	0	0	0	0	Passed	Failed		catechol
1754	5487766	0	0	1	1	1	Passed	Failed	S	catechol
1755	5487772	0	0	0	0	0	Passed	Failed		hydroquinone, catechol
1756	5487785	0	0	0	0	0	Passed	Failed		hydroquinone, catechol
1757	5487855	0	0	0	0	0	Passed	Failed		catechol
1758	5489605	0	0	0	0	0	Passed	Failed		hydroquinone, catechol
1759	5490064	2	0	1	1	3	Failed
1760	5490292	1	3	0	1	2	Failed
1761	5491616	0	0	0	0	0	Passed	Failed		hydroquinone, catechol
1762	5491630	2	1	1	1	3	Failed
1763	5497163	did not run					Failed
1764	5702609	0	0	0	0	0	Passed	Passed
1765	5742590	1	4	0	0	1	Failed
1766	5748363	3	4	1	1	4	Failed
1767	6122729	0	0	0	0	2	Passed	Passed	S
1768	6164465	0	3	0	0	2	Failed		S
1769	6246154	0	0	1	0	1	Passed	Failed		oxirane
1770	6293081	0	0	0	0	0	Passed	Passed
1771	6321405	0	1	0	0	2	Passed	Passed
1772	6324833	2	3	1	0	1	Failed
1773	6324910	2	4	2	2	5	Failed
1774	6325021	2	1	1	1	4	Failed
1775	6325075	0	0	0	0	0	Passed	Passed
1776	6325460	3	4	1	1	4	Failed
1777	6325578	0	0	0	0	0	Passed	Passed
1778	6326970	did not run					Failed
1779	6365348	1	1	1	1	3	Failed
1780	6383665	1	3	1	1	2	Failed
1781	6419725	did not run					Failed
1782	6426579	1	3	1	1	2	Failed		Si, F
1783	6426598	2	4	1	1	2	Failed		Si, F
1784	6428423	0	0	0	0	1	Passed	Passed
1785	6428428	0	0	0	0	1	Passed	Passed
1786	6428461	1	0	0	0	2	Passed	Passed
1787	6428982	1	0	0	0	1	Passed	Passed
1788	6429032	0	0	0	0	1	Passed	Passed
1789	6429077	1	0	0	0	2	Passed	Passed
1790	6429333	0	1	0	0	2	Passed	Passed
1791	6431006	1	1	0	0	2	Passed	Passed
1792	6431294	0	0	0	0	1	Passed	Passed	S
1793	6431301	0	0	0	0	1	Passed	Passed
1794	6432005	0	0	0	0	1	Passed	Passed
1795	6432398	0	0	0	0	1	Passed	Passed	S
1796	6432404	1	0	0	0	1	Passed	Passed
1797	6432474	0	1	0	0	2	Passed	Passed
1798	6432475	0	1	0	0	2	Passed	Passed
1799	6436227	3	4	1	1	4	Failed
1800	6436336	did not run					Failed
1801	6436484	0	0	0	0	1	Passed	Failed		catechol
1802	6436722	did not run					Failed
1803	6437858	0	0	0	0	0	Passed	Failed		catechol
1804	6438696	0	0	0	0	0	Passed	Passed
1805	6439190	0	0	0	0	0	Passed	Failed	Br	bromo-ethane Michael acceptor
1806	6439304	1	4	2	2	3	Failed
1807	6439493	0	0	0	0	0	Passed	Failed		catechol
1808	6439588	did not run					Failed
1809	6440615	0	0	0	0	0	Passed	Passed
1810	6440616	0	0	0	0	0	Passed	Passed
1811	6440747	3	3	2	1	3	Failed
1812	6440962	1	4	0	0	1	Failed
1813	6441458	1	0	0	0	1	Passed	Passed
1814	6442194	1	3	0	1	2	Failed
1815	6442405	0	0	1	0	1	Passed	Failed		benzo-dioxane, catechol
1816	6442614	1	1	1	1	2	Failed
1817	6442675	0	0	0	0	0	Passed	Passed
1818	6443310	0	0	1	0	0	Passed	Passed
1819	6443815	did not run					Failed
1820	6444702	did not run					Failed
1821	6445097	0	0	0	0	0	Passed	Passed
1822	6450134	did not run					Failed
1823	6450812	1	0	0	0	1	Passed	Passed
1824	6451058	1	4	0	0	1	Failed
1825	6451060	0	0	0	0	0	Passed	Passed
1826	6451457	0	0	0	0	0	Passed	Passed
1827	6451618	1	1	0	0	2	Passed	Passed
1828	6452058	1	3	0	1	1	Failed
1829	6452183	0	0	0	0	1	Passed	Passed
1830	6452921	0	1	0	0	0	Passed	Passed
1831	6453389	2	1	1	1	4	Failed
1832	6453480	1	2	1	1	2	Failed
1833	6453733	0	0	0	0	0	Passed	Failed		benzo-dioxane, catechol
1834	6453944	0	1	0	0	1	Passed	Passed
1835	6454747	1	3	0	1	2	Failed
1836	6479915	0	0	0	1	0	Passed	Failed		catechol
1837	6508206	did not run					Failed
1838	6510283	0	0	0	0	1	Passed	Passed
1839	6536825	0	2	0	0	0	Passed	Passed	Mg
1840	6537101	0	0	0	0	0	Passed	Failed		catechol
1841	6537497	2	4	1	1	3	Failed
1842	6540709	too long					Failed
1843	6604672	0	0	0	0	1	Passed	Failed		oxirane
1844	6708682	0	0	0	0	1	Passed	Passed
1845	6710740	2	1	2	1	3	Failed
1846	6712545	0	3	0	0	1	Passed	Passed
1847	6713966	0	0	0	0	0	Passed	Failed		butanone-Michael acceptor
1848	6857366	2	1	1	1	4	Failed
1849	6857436	did not run					Failed
1850	6857447	1	3	1	1	1	Failed
1851	6857683	1	3	1	1	3	Failed
1852	6918391	1	0	0	0	2	Passed	Passed
1853	6918759	0	0	0	0	0	Passed	Passed
1854	6918761	3	3	1	1	3	Failed
1855	6992053	0	0	0	0	0	Passed	Failed		catechol
1856	7009567	0	1	1	1	2	Failed		S
1857	9547096	2	4	2	2	5	Failed
1858	9547213	1	3	0	1	2	Failed
1859	9548569	0	4	0	0	1	Failed
1860	9548595	1	3	0	1	2	Failed
1861	9548703	1	0	0	0	2	Passed	Passed
1862	9548715	1	3	0	1	2	Failed
1863	9548717	1	3	0	1	2	Failed
1864	9793905	0	0	0	0	2	Passed	Passed	S
1865	9798666	1	1	1	1	2	Failed
1866	9799386	0	1	1	1	1	Passed	Failed		catechol
1867	9816931	0	0	0	0	0	Passed	Passed		hydroquinone, catechol
1868	9826915	0	2	0	0	0	Passed	Passed
1869	9832350	2	4	1	1	3	Failed
1870	9838995	0	0	1	1	0	Passed	Failed		catechol
1871	9848024	0	2	0	0	0	Passed	Passed
1872	9851181	3	4	1	1	3	Failed
1873	9851693	0	0	0	0	0	Passed	Passed
1874	9852570	2	4	1	1	3	Failed
1875	9855795	1	0	0	0	2	Passed	Passed
1876	9865117	1	2	1	1	1	Failed
1877	9866696	1	1	1	1	2	Failed
1878	9877706	0	0	0	0	0	Passed	Passed
1879	9890209	1	3	0	1	1	Failed
1880	9904510	0	0	0	0	0	Passed	Passed
1881	9905088	0	0	0	0	0	Passed	Failed		oxirane
1882	9919023	did not run					Failed
1883	9930064	0	1	0	1	0	Passed	Failed		butenone-Michael acceptor
1884	9932254	1	3	0	1	2	Failed
1885	9970764	0	0	0	0	0	Passed	Failed		butenone-Michael acceptor
1886	9974595	0	0	0	0	1	Passed	Failed		benzo-dioxane,catechol
1887	9974910	0	0	0	0	0	Passed	Failed		butenone-Michael acceptor
1888	9975772	0	0	0	0	0	Passed	Failed		quinone,catechol
1889	9994522	0	0	0	0	0	Passed	Passed
1890	10001150	0	0	0	0	0	Passed	Failed		catechol
1891	10009317	3	4	2	1	4	Failed
1892	10014667	0	0	0	0	0	Passed	Passed
1893	10023398	0	0	0	1	0	Passed	Failed		catechol
1894	10026895	1	3	0	1	1	Failed
1895	10041596	0	0	0	0	0	Passed	Passed
1896	10047263	1	1	1	1	1	Failed
1897	10048436	0	0	0	0	0	Passed	Failed		catechol
1898	10055285	2	3	2	1	4	Failed
1899	10055454	2	3	2	1	3	Failed
1900	10059997	0	1	1	1	1	Passed	Passed
1901	10060362	0	0	0	0	0	Passed	Failed		hydroquinone,catechol
1902	10066950	0	0	0	0	0	Passed	Failed		catechol
1903	10094117	1	3	0	1	2	Failed
1904	10104370	1	0	0	0	2	Passed	Passed
1905	10121947	3	4	1	1	4	Failed
1906	10133609	0	1	1	1	1	Passed	Failed		catechol
1907	10171348	0	0	0	0	0	Passed	Passed
1908	10197842	0	0	0	0	2	Passed	Passed	S+
1909	10211337	3	4	1	1	4	Failed
1910	10247670	0	0	0	0	0	Passed	Failed		benzo-dioxane,catechol
1911	10320238	1	1	1	1	3	Failed
1912	10334541	0	0	1	0	0	Passed	Passed
1913	10336604	0	0	0	0	0	Passed	Failed		benzo-dioxane,catechol
1914	10339358	0	0	0	0	0	Passed	Failed		catechol
1915	10366626	1	3	0	1	1	Failed
1916	10370473	1	4	1	1	1	Failed
1917	10370832	3	3	1	1	3	Failed
1918	10383349	0	0	0	0	0	Passed	Passed
1919	10394343	3	4	2	1	4	Failed
1920	10398656	0	0	0	0	1	Passed	Passed
1921	10400054	0	0	0	0	0	Passed	Failed		quinone
1922	10404353	0	0	0	0	0	Passed	Failed		hydroquinone,catechol
1923	10405046	0	0	0	0	0	Passed	Failed		catechol
1924	10407168	0	0	0	0	0	Passed	Failed		catechol
1925	10408269	0	0	0	0	0	Passed	Failed		catechol
1926	10410123	1	3	0	1	2	Failed
1927	10411696	0	0	0	0	0	Passed	Failed		catechol
1928	10425705	0	1	1	0	0	Passed	Passed
1929	10425993	0	0	0	0	0	Passed	Failed		catechol
1930	10439492	2	3	2	1	4	Failed
1931	10447696	0	0	0	0	0	Passed	Passed
1932	10450031	0	0	0	0	0	Passed	Failed		catechol
1933	10466473	0	0	0	0	0	Passed	Failed		catechol
1934	10470425	0	0	1	0	0	Passed	Passed	S
1935	10475714	0	1	0	1	0	Passed	Failed		butenone-Michael acceptor
1936	10480725	0	2	0	0	1	Passed	Passed
1937	10494596	0	0	0	0	0	Passed	Passed
1938	10496641	0	0	0	0	0	Passed	Failed		catechol
1939	10526985	0	0	0	0	0	Passed	Passed
1940	10546044	too long					Failed
1941	10549683	1	1	0	0	0	Passed	Passed
1942	10566130	0	0	0	0	0	Passed	Passed
1943	10566441	0	0	0	0	0	Passed	Passed
1944	10566818	0	0	0	0	0	Passed	Passed
1945	10568746	0	0	0	0	0	Passed	Passed
1946	10572798	1	1	0	1	1	Passed	Failed		butenone-Michael acceptor
1947	10574364	1	3	0	1	2	Failed
1948	10591326	0	0	0	0	0	Passed	Failed		hydroquinone,benzo-dioxane,catechol
1949	10597860	1	1	0	0	0	Passed	Passed
1950	10598443	1	3	0	1	2	Failed
1951	10644944	0	1	1	0	2	Passed	Passed
1952	10686461	0	0	0	0	0	Passed	Passed
1953	10692897	1	1	0	1	1	Passed	Passed
1954	10733323	0	0	0	0	0	Passed	Passed	S
1955	10750139	0	0	0	0	1	Passed	Passed	S
1956	10759853	0	0	0	0	0	Passed	Passed
1957	10763252	0	0	0	0	0	Passed	Failed		catechol
1958	10779597	0	0	0	0	0	Passed	Passed	S
1959	10791693	1	1	0	0	0	Passed	Failed		hydroquinone,benzo-dioxane,catechol
1960	10805526	0	0	0	0	0	Passed	Passed
1961	10813969	2	1	1	1	3	Failed
1962	10823162	0	0	0	0	0	Passed	Passed
1963	10829382	0	0	0	0	0	Passed	Passed
1964	10833210	0	0	0	0	0	Passed	Failed		catechol
1965	10856614	1	0	0	0	2	Passed	Passed
1966	10857848	0	0	0	0	0	Passed	Passed
1967	10862766	did not run					Failed		Si
1968	10863111	1	3	0	1	2	Failed
1969	10887971	1	1	0	0	2	Passed	Passed
1970	10888063	0	3	0	0	1	Passed	Passed
1971	10899740	1	0	0	0	1	Passed	Passed
1972	10902963	0	1	0	0	0	Passed	Passed	Br
1973	10903632	0	0	0	0	0	Passed	Failed		catechol
1974	10918539	did not run					Failed
1975	10919492	3	4	2	1	4	Failed
1976	10925304	0	0	0	0	0	Passed	Passed
1977	10926754	0	0	0	0	0	Passed	Failed		benzo-dioxane,catechol
1978	10950057	0	1	0	0	0	Passed	Passed
1979	10954516	0	0	0	0	1	Passed	Passed
1980	10970376	0					Failed
1981	10975657	0	3	0	0	2	Failed
1982	10991489	2	1	1	1	4	Failed
1983	10999153	0	0	0	0	0	Passed	Passed
1984	10999422	0	0	0	0	0	Passed	Failed		benzo-dioxane,catechol
1985	11035822	0	0	0	0	0	Passed	Failed		butenone-Michael acceptor
1986	11040937	0	1	0	0	1	Passed	Passed
1987	11049569	2	1	1	1	2	Failed
1988	11086467	0	0	0	0	0	Passed	Passed
1989	11087072	0	0	0	0	0	Passed	Passed
1990	11126361	0	1	0	0	1	Passed	Passed
1991	11127403	1	0	0	0	2	Passed	Passed
1992	11131571	0	0	0	0	0	Passed	Passed
1993	11141699	0	0	0	0	0	Passed	Failed		oxirane
1994	11149005	0	0	0	0	0	Passed	Passed
1995	11162521	1	0	0	0	1	Passed	Passed
1996	11165750	0	0	0	0	0	Passed	Failed		catechol
1997	11169890	3	4	1	1	4	Failed
1998	11169907	3	4	1	1	4	Failed
[truncated: 946 more rows]
