# Supplementary material for: Using Multiscale Molecular Modeling to Analyze Possible NS2b-NS3 Protease Inhibitors from Philippine Medicinal Plants
Source: Curr Issues Mol Biol. 2024 Jul 18;46(7):7592–618. doi: 10.3390/cimb46070451 (PMC11275823; doi:10.3390/cimb46070451)
Supplement: Supplementary file 1 [file cimb-46-00451-s001.zip › Table S2.xlsx]

## Sheet: NS2BNS3 full docking results
ligand no. or name	pose rank	run	docking score (kcal/mol)	inhibition constant
15559023	1	805	-9.31	21.29
10526985	1	817	-9.27	21.96
168872	1	975	-9.14	21.31
65576	1	771	-9.05	20.78
101316738	1	704	-8.84	24.3
10549683	1	390	-8.56	20.64
12303065	1	610	-8.35	23.42
10692897	1	599	-8.3	21.84
cyclobranol	1	493	-8.25	20.63
52931465	1	314	-8.2	24.9
10597860	1	195	-8.08	23.03
friedelin	1	437	-8.08	21.87
131752655	1	972	-8	20.7
91453	1	574	-7.98	18.93
12305694	1	149	-7.98	18.96
elasterol	1	520	-7.97	20.19
205840	1	546	-7.95	22.34
10950057	1	672	-7.9	19.68
sitosterol_beta	1	586	-7.89	21.12
20054922	1	203	-7.88	22.28
543551	1	875	-7.75	20.36
129626610	1	560	-7.69	22.24
stigmasterol	1	340	-7.68	20.45
101286254	1	736	-7.67	22.94
3083608	1	979	-7.65	21.26
92095	1	587	-7.64	23.6
99516	1	627	-7.64	23.6
12304433	1	224	-7.64	23.6
amyrin_beta	1	806	-7.55	18.27
135332484	1	498	-7.52	23.16
49895175	1	705	-7.5	23.06
campesterol	1	884	-7.5	18.13
167555	1	154	-7.49	22.66
91751313	1	240	-7.45	20.62
15345789	1	187	-7.44	20.79
9848024	1	23	-7.43	23.82
15485574	1	157	-7.43	20.79
131752309	1	793	-7.43	22.62
15485570	1	57	-7.36	20.8
15872297	1	993	-7.35	21.96
21770541	1	115	-7.33	20.16
15485573	1	139	-7.31	21.2
99474	1	811	-7.29	20.25
107971	1	316	-7.29	20.3
441900	1	954	-7.29	20.24
15872300	1	298	-7.26	21.05
139064170	1	856	-7.26	22.12
diosgenin	1	302	-7.26	20.84
neoandrographolide	1	771	-7.24	19.81
amyrin_alpha	1	644	-7.23	18.05
15558507	1	88	-7.2	21.64
23642604	1	816	-7.2	21.24
101810	1	119	-7.19	22.35
15231942	1	887	-7.16	21.5
17751042	1	540	-7.11	19.63
10759853	1	195	-7.1	25.67
101603339	1	692	-7.09	21.39
129125	1	51	-7.03	21.84
14376449	1	251	-7.03	21.34
15485577	1	573	-7.03	22.35
104361	1	96	-7.02	22.48
21594185	1	662	-7	19.64
23265676	1	458	-7	22.45
5458823	1	398	-6.99	21.03
10041596	1	616	-6.99	23.16
10480725	1	746	-6.99	19.9
14186883	1	652	-6.99	25.17
1775252	1	609	-6.98	22.79
15815848	1	273	-6.98	22.27
51113009	1	153	-6.96	21.83
42607687	1	389	-6.95	23.59
46871816	1	519	-6.95	23.99
56840798	1	96	-6.95	22.08
5480899	1	72	-6.94	18.7
195080	1	109	-6.9	24.25
6452921	1	708	-6.86	23.5
56365832	1	276	-6.86	25.04
10925304	1	175	-6.85	20.41
101690813	1	828	-6.83	23.29
15559629	1	582	-6.82	22.31
42607688	1	459	-6.82	22.68
11792854	1	467	-6.81	20.03
42607689	1	137	-6.8	19.08
65377	1	423	-6.79	21.52
65752	1	731	-6.79	21.8
3082647	1	695	-6.77	20.86
4247	1	125	-6.76	21.2
10383349	1	352	-6.74	18.51
15231941	1	484	-6.73	21.02
betulin	1	384	-6.73	18.78
14281864	1	462	-6.72	20.92
5991	1	249	-6.71	25.65
101377895	1	41	-6.71	23.42
102446086	1	722	-6.69	18.32
8955	1	68	-6.65	22
14542258	1	435	-6.65	23.66
71597391	1	776	-6.63	23.02
12305221	1	161	-6.62	22.71
92760	1	48	-6.6	23.02
160533	1	90	-6.59	23.82
10805526	1	298	-6.58	22.46
15485576	1	431	-6.58	21.77
339816	1	15	-6.56	22.3
5282102	1	654	-6.54	23.42
101677694	1	570	-6.54	22.4
12303813	1	933	-6.52	21.78
4369270	1	171	-6.51	23.91
3082648	1	181	-6.48	18.11
70697767	1	500	-6.48	22.09
9851693	1	109	-6.47	22.28
12067338	1	451	-6.47	27.04
4097385	1	700	-6.46	22.04
318041787	1	471	-6.46	23.14
10823162	1	872	-6.44	24.22
102877	1	100	-6.42	23.14
5281595	1	65	-6.42	19.51
251890	1	395	-6.41	16.81
5281420	1	494	-6.41	18.46
101915994	1	566	-6.41	19.49
102059585	1	823	-6.41	19.46
73393	1	755	-6.4	24.89
442108	1	231	-6.4	24.25
2162324	1	529	-6.4	23.3
122383453	1	641	-6.4	21.76
68570	1	282	-6.39	23.47
42607686	1	435	-6.39	17.25
6445097	1	785	-6.38	22.13
11208839	1	649	-6.38	23.54
12303796	1	815	-6.38	25.19
101920251	1	272	-6.38	21.37
136863024	1	777	-6.37	19.54
157953	1	162	-6.36	21.98
441071	1	262	-6.36	24.67
5281387	1	412	-6.34	20.79
6712545	1	734	-6.33	17.98
102004769	1	550	-6.33	21.64
9994522	1	863	-6.32	25.34
10447696	1	789	-6.32	21.96
10494596	1	927	-6.32	25.1
54676228	1	678	-6.32	22.85
441996	1	393	-6.31	22.88
14314415	1	88	-6.31	23.07
192984	1	861	-6.3	20.78
42607690	1	61	-6.3	20.41
119034	1	77	-6.29	21.87
11770473	1	583	-6.29	23.6
78358501	1	583	-6.29	19.97
193679	1	616	-6.28	23.16
11694869	1	329	-6.28	23.07
102446087	1	716	-6.28	18.28
185465	1	548	-6.26	22.13
5318517	1	56	-6.26	22.53
6438696	1	372	-6.26	17.64
71720003	1	16	-6.26	24.37
101760032	1	592	-6.26	19.19
6918759	1	69	-6.25	23.21
16733738	1	862	-6.25	22.85
44559333	1	724	-6.25	23.3
12305894	1	785	-6.24	21.94
101286192	1	980	-6.24	20.63
443884	1	938	-6.23	18.96
12302397	1	904	-6.22	22.8
101046537	1	479	-6.22	22.04
14213975	1	874	-6.21	21.57
44257788	1	74	-6.21	19.7
14987	1	583	-6.2	23.49
317838	1	595	-6.2	25.31
6441458	1	221	-6.19	17.8
ovalichalcone	1	119	-6.19	19.95
21577244	1	942	-6.18	24.7
71720002	1	667	-6.18	24.53
5281540	1	89	-6.17	23.15
101277371	1	585	-6.17	23.14
131752937	1	659	-6.17	17.73
115158	1	289	-6.15	21.44
10094	1	381	-6.14	22.92
15884899	1	237	-6.14	17.29
441964	1	343	-6.13	20.46
442455	1	120	-6.13	22.63
14135317	1	705	-6.13	20.38
5318432	1	240	-6.12	22.58
44443280	1	247	-6.12	21.83
333563	1	953	-6.11	21.08
5757	1	523	-6.1	23.69
5057077	1	386	-6.09	21.33
5281576	1	150	-6.09	16.89
5486180	1	950	-6.09	17.89
6325075	1	248	-6.09	18.08
14048613	1	205	-6.08	19.75
44257418	1	789	-6.08	23.82
91751312	1	935	-6.07	23.2
11537197	1	967	-6.06	23.74
131751428	1	490	-6.06	20.42
5566	1	276	-6.05	21.89
221580	1	82	-6.05	22.86
15736732	1	982	-6.05	17.64
638072	1	588	-6.04	22.41
5280442	1	467	-6.04	21.02
11322692	1	85	-6.03	22.81
11953828	1	589	-6.03	21.89
14188388	1	154	-6.02	24.12
101651627	1	722	-6.02	22.21
65188	1	272	-6.01	23.34
9816931	1	20	-6.01	24.79
91751315	1	797	-6.01	20.5
103618624	1	135	-6.01	22.94
162251738	1	193	-5.99	22.1
177751	1	200	-5.98	25.38
3086504	1	858	-5.98	22.92
11162521	1	472	-5.98	16.44
14048616	1	513	-5.98	19.7
15550285	1	931	-5.98	22.58
92265	1	509	-5.97	23.09
101593061	1	165	-5.96	24.27
638278	1	730	-5.95	20.55
10566441	1	23	-5.95	24.76
101277285	1	548	-5.95	22.03
62566	1	715	-5.94	23.88
nimbiol	1	126	-5.94	22.54
6428428	1	775	-5.93	24.81
6443310	1	5	-5.93	18.94
5458800	1	198	-5.92	21.34
54678486	1	437	-5.92	24.83
154417	1	62	-5.91	21.81
177603	1	740	-5.91	20.83
5376265	1	346	-5.91	22.79
6440615	1	496	-5.91	20.59
11536299	1	15	-5.91	22.58
14018348	1	852	-5.91	23.56
15560118	1	276	-5.91	18.82
bourbonene_beta	1	359	-5.91	23.97
11471752	1	636	-5.9	23.14
135318856	1	70	-5.9	23.27
zeylenol	1	571	-5.9	19.92
98934	1	646	-5.88	26.22
5316254	1	307	-5.88	26.22
6432005	1	228	-5.88	27.17
15550282	1	947	-5.88	23.31
101548614	1	60	-5.88	17.07
101861552	1	741	-5.88	26.23
1550890	1	365	-5.87	20.02
25158705	1	525	-5.87	19.23
102286656	1	965	-5.87	16.46
11087072	1	324	-5.86	22.25
21636178	1	995	-5.86	22.45
candidone	1	426	-5.86	22.25
518516	1	686	-5.85	23.46
45268837	1	249	-5.85	24.04
114829	1	176	-5.84	21.73
189687	1	903	-5.84	23.78
442934	1	101	-5.84	23.59
622343	1	337	-5.84	21.55
10999153	1	590	-5.84	24.98
73285	1	137	-5.83	22.01
443322	1	13	-5.83	16.59
5320206	1	569	-5.83	22.85
14018346	1	200	-5.83	23.51
101046538	1	276	-5.83	16.31
527256	1	566	-5.82	23.27
14134976	1	628	-5.81	17.77
15550280	1	86	-5.81	23.12
bourbonene_alpha	1	835	-5.81	23.73
5280723	1	209	-5.79	16.48
5280960	1	657	-5.79	22.38
5280961	1	172	-5.79	23.56
10829382	1	582	-5.79	22.46
andrographolide	1	470	-5.79	23.43
90895	1	846	-5.78	17.27
5317333	1	159	-5.78	21.51
6293081	1	862	-5.78	20.72
18502774	1	192	-5.78	24.32
44259051	1	272	-5.78	21.06
253613	1	532	-5.77	20.86
5281392	1	479	-5.77	19.8
5318015	1	32	-5.77	17.35
10566818	1	453	-5.77	17.38
15550284	1	63	-5.77	17.13
2754650	1	56	-5.76	23.21
6442675	1	26	-5.76	23.19
72537	1	233	-5.75	22.92
5280373	1	477	-5.75	22.23
9904510	1	918	-5.75	22.9
15081178	1	858	-5.74	23.02
442335	1	233	-5.73	22.21
442255	1	208	-5.72	20.59
15550283	1	247	-5.72	24.02
249767488	1	907	-5.72	24.62
164893	1	813	-5.71	20.26
5281617	1	926	-5.71	23.74
6451457	1	520	-5.71	22.46
12108700	1	869	-5.71	22.68
101667973	1	102	-5.71	23.25
5281666	1	584	-5.7	22.36
11219133	1	918	-5.7	23.51
11241634	1	680	-5.7	23.85
101967169	1	522	-5.7	24.12
cedrenol	1	199	-5.7	25.06
91457	1	155	-5.69	27.27
119199	1	560	-5.69	22.89
132514	1	992	-5.69	25.43
181982	1	895	-5.69	23.69
99967	1	369	-5.68	18.41
101595	1	840	-5.68	22.91
504068	1	612	-5.68	24.68
10680	1	631	-5.67	21.85
10568746	1	165	-5.67	14.86
11817681	1	421	-5.67	23.08
14259051	1	738	-5.67	18.75
3032853	1	541	-5.66	25.75
21585471	1	870	-5.66	23.42
57391100	1	613	-5.66	21.96
91466	1	463	-5.65	25.04
3037565	1	27	-5.65	22.99
5281607	1	641	-5.65	19.28
10251	1	124	-5.64	20.49
170570	1	570	-5.64	22.21
5281735	1	155	-5.64	22
5315902	1	244	-5.64	21.27
5318230	1	534	-5.64	25.89
14282354	1	603	-5.64	22.82
15138471	1	956	-5.64	21.64
101725662	1	505	-5.64	19.63
6428982	1	56	-5.63	22.47
14081913	1	697	-5.63	24.08
92782	1	602	-5.62	22.57
5315951	1	289	-5.62	25.77
10686461	1	49	-5.62	23.3
11586487	1	210	-5.62	26.23
73571	1	41	-5.61	23.81
145858	1	479	-5.61	21.98
928446	1	726	-5.61	20.66
6451060	1	854	-5.61	18.75
90473155	1	793	-5.61	23.87
7115	1	446	-5.6	21.95
91434	1	468	-5.6	17.31
342801	1	382	-5.6	22.03
5317700	1	231	-5.6	19.09
11131571	1	711	-5.6	24.38
13069836	1	871	-5.6	14.74
6763	1	411	-5.59	25.18
3483298	1	677	-5.59	25.96
5281515	1	534	-5.59	26.07
10733323	1	690	-5.59	23.29
102004933	1	913	-5.59	22.19
5281437	1	987	-5.58	23.68
504069	1	202	-5.57	23.82
638309	1	411	-5.57	20.55
10171348	1	115	-5.57	21.76
10470425	1	551	-5.57	23.11
82143	1	75	-5.56	23.59
164879	1	325	-5.56	25.69
375150	1	817	-5.56	23
5318102	1	129	-5.56	23.81
1102	1	836	-5.55	16.65
5280443	1	925	-5.55	23.38
932	1	718	-5.54	23.97
92123	1	701	-5.54	17.89
114911	1	23	-5.54	25.43
439246	1	983	-5.54	21.66
5281946	1	270	-5.54	21.75
5281954	1	371	-5.54	24.2
15550281	1	937	-5.54	23.91
44445795	1	762	-5.54	24.85
101712954	1	557	-5.54	22.58
160799	1	263	-5.53	23.96
190914	1	871	-5.53	16.9
6428423	1	767	-5.53	23.96
10398656	1	153	-5.53	23.96
368	1	225	-5.52	15.86
530421	1	92	-5.52	26.6
700611	1	592	-5.52	25.82
101286286	1	254	-5.52	24.92
92109	1	928	-5.5	22.22
11276107	1	226	-5.5	21.38
17873337	1	48	-5.5	23.44
102180783	1	758	-5.5	24.07
73201	1	996	-5.49	24.49
6510283	1	583	-5.49	25.72
12312991	1	134	-5.49	25.73
aromadendrene	1	846	-5.49	25.33
17100	1	170	-5.48	16.23
179647	1	800	-5.48	17.02
63123	1	735	-5.47	19.96
91354	1	325	-5.47	25.35
326183	1	928	-5.47	25.63
5360741	1	440	-5.47	24.24
71587143	1	127	-5.47	27.78
71719400	1	115	-5.47	22.67
440832	1	483	-5.46	21.47
442154	1	142	-5.46	22.2
5377720	1	379	-5.46	16.78
11086467	1	819	-5.46	21.75
5318941	1	386	-5.45	21.49
10566130	1	640	-5.45	22.33
101607926	1	257	-5.45	24.16
4465807	1	529	-5.44	22.44
5199636	1	547	-5.44	17.65
5320129	1	21	-5.44	21.9
5365703	1	983	-5.44	26.67
11127403	1	38	-5.44	21.69
11149005	1	568	-5.44	24.51
15825585	1	294	-5.44	25.53
27208	1	807	-5.43	19.3
729859	1	810	-5.43	22.4
5317570	1	488	-5.43	23.76
cadinene	1	202	-5.43	23.76
5281541	1	45	-5.42	24.13
5316079	1	946	-5.42	22.78
5318940	1	13	-5.42	23.46
53249763	1	941	-5.42	14.17
70678558	1	299	-5.42	25.32
101277374	1	750	-5.42	23.96
101730877	1	877	-5.42	23.19
78055	1	355	-5.41	25.15
4272093	1	484	-5.41	23.69
5280862	1	489	-5.41	21.43
12303809	1	340	-5.41	22.65
42626428	1	439	-5.41	16.82
101324773	1	921	-5.41	18.64
122130381	1	437	-5.41	22.19
100754	1	326	-5.4	24.34
162305	1	405	-5.4	26
5202	1	483	-5.39	18.24
28481	1	5	-5.39	25.77
177131	1	432	-5.39	24.5
5320318	1	229	-5.39	26.03
102004628	1	581	-5.39	16.59
11349	1	277	-5.38	20.61
445154	1	300	-5.38	21.56
637520	1	236	-5.38	16.72
5359485	1	646	-5.38	15.73
101262950	1	94	-5.38	22.4
68230	1	237	-5.37	24.72
5281520	1	233	-5.37	26.25
46173955	1	245	-5.37	16.26
102445577	1	464	-5.37	21.79
174867	1	373	-5.36	24.46
5281616	1	825	-5.36	21.52
10856614	1	812	-5.36	24.57
13889010	1	2	-5.36	22.74
cuparene	1	171	-5.36	24.56
epizonarene	1	25	-5.36	24.6
1369	1	692	-5.35	22.56
7095	1	121	-5.35	13.66
101716	1	507	-5.35	24.2
334102	1	874	-5.35	20.07
5470187	1	68	-5.35	24.19
5702609	1	96	-5.35	21.54
10657	1	32	-5.34	25.8
521710	1	159	-5.34	25.74
4549	1	725	-5.33	21.56
519960	1	634	-5.33	27.69
5386228	1	31	-5.33	21.88
9548703	1	219	-5.33	16.34
19725	1	238	-5.32	24.76
91747434	1	937	-5.32	24.01
72861	1	659	-5.31	26.05
12315492	1	407	-5.31	22.73
cedrol	1	916	-5.31	24.39
10586	1	392	-5.3	22.67
34687	1	961	-5.3	22.34
93081	1	355	-5.3	24.5
5318869	1	68	-5.3	21.66
11954806	1	243	-5.3	17.77
101306860	1	864	-5.3	22.48
442929	1	283	-5.29	14.65
terpineol	1	852	-5.29	14.39
11487	1	703	-5.28	14.97
96942	1	377	-5.28	23.21
160190	1	216	-5.28	21.64
642520	1	141	-5.28	14.46
12306047	1	708	-5.28	24.91
12306048	1	215	-5.28	24.95
92231	1	160	-5.27	26.35
5315947	1	930	-5.27	22.93
102523309	1	945	-5.27	18.1
159278	1	666	-5.26	23.62
504067	1	53	-5.26	25.7
10899740	1	756	-5.26	25.59
44575647	1	821	-5.26	24.35
57339298	1	39	-5.26	25.52
5282110	1	753	-5.25	15.32
6432404	1	564	-5.25	24.1
101708	1	827	-5.24	24.02
9855795	1	215	-5.24	25.44
71596738	1	177	-5.24	16.32
caryophyllene	1	242	-5.24	24.65
6549	1	228	-5.23	16.97
66548	1	503	-5.23	23.12
122850	1	183	-5.23	23.5
331783	1	18	-5.23	24.43
442393	1	292	-5.23	26.88
5281131	1	490	-5.23	24.77
5610	1	206	-5.22	17.26
11230	1	430	-5.22	16.22
6452183	1	130	-5.22	19.21
kaempferol	1	317	-5.22	22.42
1148	1	888	-5.21	18.44
70483	1	863	-5.21	15.79
93077	1	307	-5.21	19.18
161570	1	590	-5.21	23.65
608115	1	192	-5.21	24.51
3286789	1	326	-5.21	25.22
5314585	1	427	-5.21	17.59
14158116	1	486	-5.21	21.83
405237932	1	810	-5.21	453.91
elemol	1	980	-5.21	17.94
896	1	868	-5.2	25.08
108068	1	686	-5.2	24.27
5284507	1	329	-5.2	23.58
5460802	1	585	-5.2	18.34
6450812	1	85	-5.2	24.9
25750964	1	357	-5.2	25.73
4174	1	177	-5.19	23.51
20746	1	809	-5.19	23.63
65116	1	24	-5.19	26.45
99856	1	185	-5.19	23.84
522296	1	40	-5.19	24.6
5318939	1	69	-5.19	23.15
cineole	1	631	-5.19	14.01
93009	1	206	-5.18	24.64
247573	1	271	-5.18	24.64
644169	1	724	-5.18	23.95
5280863	1	994	-5.18	23.55
12097317	1	831	-5.18	24.64
15693867	1	877	-5.18	14.86
102150112	1	129	-5.18	21.9
160673	1	160	-5.17	24.2
442346	1	969	-5.17	23.81
443158	1	933	-5.17	15.28
995	1	472	-5.16	25.92
400072	1	210	-5.16	23.29
5355257	1	770	-5.16	18.66
6429032	1	497	-5.16	17.92
12313020	1	493	-5.16	22.5
10242	1	890	-5.15	27.1
72819	1	433	-5.15	25.89
5315607	1	222	-5.15	26.01
5315646	1	357	-5.15	23.29
10779597	1	856	-5.15	25.86
11972555	1	535	-5.15	27.33
12308602	1	669	-5.15	17.24
54303054	1	267	-5.15	14.99
6466	1	488	-5.14	22.26
14529	1	212	-5.14	16.17
92313	1	141	-5.14	24.36
119033	1	643	-5.14	25.62
182690	1	927	-5.14	23.23
71587142	1	296	-5.14	26.98
199	1	205	-5.13	16.04
232	1	415	-5.13	16.63
160024	1	20	-5.13	16.77
5321844	1	814	-5.13	22.99
6429077	1	146	-5.13	25.81
calamenene	1	833	-5.13	24.62
442359	1	713	-5.12	24.69
445040	1	949	-5.12	25.45
518975	1	146	-5.12	25.99
6432475	1	707	-5.12	16.46
12344865	1	448	-5.12	23.45
carvotanacetone	1	645	-5.12	14.33
73604	1	414	-5.11	17.01
164950	1	436	-5.11	25.47
5281912	1	727	-5.11	19.79
5319913	1	685	-5.11	23.7
linalool	1	473	-5.11	15.17
7020	1	273	-5.1	26.07
9415	1	950	-5.1	21.81
12300073	1	18	-5.1	22.49
12339399	1	348	-5.1	23
91747196	1	661	-5.1	25.54
2564	1	473	-5.09	23.15
44257	1	965	-5.09	25.19
3083593	1	791	-5.09	23.25
5325830	1	504	-5.09	14.94
5460957	1	671	-5.09	15.66
6325578	1	846	-5.09	16.97
162222366	1	918	-5.09	21.34
6322	1	722	-5.08	18.6
6448	1	529	-5.08	24.49
10235	1	925	-5.08	18.28
97176	1	609	-5.08	25.44
442460	1	680	-5.08	24.46
3083619	1	547	-5.08	22.29
101915797	1	922	-5.08	19.43
3322	1	874	-5.07	14.08
86608	1	529	-5.07	23.96
5315425	1	998	-5.07	21.85
10014667	1	230	-5.07	22.44
11241545	1	413	-5.07	21.58
10197	1	61	-5.06	18.95
11128	1	703	-5.06	16.08
13894537	1	432	-5.06	25.18
1103	1	979	-5.05	19.61
821434	1	344	-5.05	18.32
5314180	1	952	-5.05	24.16
10104370	1	153	-5.05	23.88
135438120	1	814	-5.05	24.75
6949	1	128	-5.04	27.29
160511	1	749	-5.04	26.31
6432474	1	543	-5.04	16.11
12309744	1	721	-5.04	25.18
393601	1	869	-5.03	23.84
442758	1	195	-5.03	18.24
637540	1	122	-5.03	17.1
638500	1	788	-5.03	25.58
5368821	1	949	-5.03	16.54
25244677	1	814	-5.03	25.97
26477	1	368	-5.02	21.89
100715	1	218	-5.02	16.66
441005	1	982	-5.02	18.3
102122200	1	88	-5.02	22.4
3026	1	715	-5.01	23.24
3394	1	718	-5.01	23.89
10228	1	419	-5.01	23.71
17355	1	168	-5.01	14.94
5318673	1	423	-5.01	26.96
5356544	1	261	-5.01	23.99
11996452	1	723	-5.01	25.6
12305705	1	75	-5.01	18.85
bisabolene_beta	1	815	-5.01	22.26
6305	1	107	-5	19.87
107938	1	172	-5	21.07
12226515	1	423	-5	24.77
101730878	1	967	-5	24.64
ocimenol	1	736	-5	14.87
323	1	764	-4.99	16.6
5320128	1	40	-4.99	25.7
6440616	1	525	-4.99	23.35
79044	1	4	-4.98	17.14
15800949	1	334	-4.98	25.2
91723653	1	267	-4.98	26.08
443777	1	487	-4.97	25.26
13721211	1	764	-4.97	19.66
7439	1	868	-4.96	16.42
16724	1	537	-4.96	16.43
439570	1	492	-4.96	16.41
73219	1	210	-4.95	16.13
curcumene_alpha	1	818	-4.95	22.71
31408	1	560	-4.94	24.31
120639	1	342	-4.94	21.49
303530	1	217	-4.94	17.42
637563	1	721	-4.94	15.29
3515	1	670	-4.93	27.2
60961	1	469	-4.93	25.97
100768	1	289	-4.93	18.24
393602	1	445	-4.93	23.84
473252	1	101	-4.93	24.47
101289676	1	708	-4.93	24.15
anethole	1	895	-4.93	15.26
5484389	1	579	-4.92	22.42
13609895	1	501	-4.92	19.59
foeniculin	1	375	-4.92	25.81
8748	1	57	-4.91	15.95
26049	1	272	-4.91	17.24
111037	1	567	-4.91	22.19
175002	1	695	-4.91	24.9
449093	1	244	-4.91	22.63
5380224	1	149	-4.91	21.06
103723434	1	201	-4.91	22.41
22581	1	403	-4.9	19.54
5355856	1	368	-4.9	21.52
humulene	1	839	-4.9	15.91
7654	1	304	-4.89	15.24
28619	1	990	-4.89	13.87
108053	1	174	-4.89	23.01
169554	1	691	-4.89	19.43
1548901	1	761	-4.89	13.97
5280567	1	561	-4.89	24.22
53617001	1	191	-4.89	23.43
10256	1	216	-4.88	15.33
14896	1	693	-4.88	16.54
92139	1	786	-4.88	24.08
440967	1	708	-4.88	16.5
3083857	1	902	-4.88	25.2
10224	1	768	-4.87	25.18
159650	1	798	-4.87	25.74
162747	1	120	-4.87	24.19
441467	1	428	-4.87	16.09
637566	1	710	-4.87	16.7
6431301	1	574	-4.87	24.17
curcumene_beta	1	25	-4.87	22.86
phellandrene	1	517	-4.87	14.35
443183	1	784	-4.86	16.13
504070	1	6	-4.86	22.32
527032	1	867	-4.86	15.97
11448018	1	599	-4.86	22.14
phellandrene_beta	1	345	-4.86	14.32
7462	1	577	-4.85	15.64
14514	1	78	-4.85	15.21
24473	1	799	-4.85	16.11
68085	1	988	-4.85	26.45
91456	1	925	-4.85	16.48
126537	1	246	-4.85	16.19
280564	1	364	-4.85	17.83
442106	1	512	-4.85	25.75
5366074	1	842	-4.85	25.38
12125546	1	677	-4.85	16.19
1130	1	71	-4.84	25.34
11142	1	60	-4.84	15.74
443181	1	786	-4.84	16.15
444539	1	423	-4.84	17.98
10545	1	23	-4.83	15.89
11463	1	546	-4.83	15.78
64802	1	206	-4.83	19.62
261491	1	851	-4.83	16.47
menthol	1	204	-4.83	26.22
13625	1	284	-4.82	17.69
160488	1	206	-4.82	24.39
101629835	1	237	-4.82	15.83
10236	1	891	-4.8	26.35
36679	1	699	-4.8	26.8
9877706	1	126	-4.8	26.54
326	1	580	-4.79	15.81
6140	1	230	-4.79	17.86
7460	1	270	-4.79	15.39
7780	1	603	-4.79	21.87
196980	1	200	-4.79	24.21
443160	1	660	-4.79	15.38
10887971	1	24	-4.79	14.39
74933780	1	440	-4.79	24.09
6087	1	729	-4.78	22.37
61007	1	257	-4.78	15.06
5280335	1	497	-4.78	21.72
5281516	1	571	-4.78	24.72
6536825	1	21	-4.78	16.83
21965168	1	442	-4.78	16.34
91700324	1	501	-4.78	14.4
101417644	1	820	-4.78	24.05
102443	1	354	-4.77	15.76
10857848	1	469	-4.77	24.32
11830551	1	279	-4.77	23.9
591309	1	468	-4.76	26.58
5281519	1	252	-4.76	25.31
5321293	1	467	-4.76	26.58
carvacrol	1	854	-4.76	15.09
neral	1	112	-4.76	14
10719	1	809	-4.75	27.45
26447	1	694	-4.75	27.12
5319022	1	894	-4.75	24.45
6428461	1	62	-4.75	23.58
2355	1	9	-4.74	27.01
6987	1	651	-4.74	14.48
107561	1	778	-4.74	14.49
643684	1	159	-4.74	17.97
12780514	1	822	-4.74	16.03
14014430	1	417	-4.74	23.45
176983	1	505	-4.73	15.41
6755	1	343	-4.72	25.1
641294	1	393	-4.72	24.49
1549026	1	431	-4.72	24.16
121513836	1	126	-4.72	19.41
132531398	1	177	-4.72	23.55
6616	1	922	-4.71	16.72
92221	1	151	-4.71	14.52
5320377	1	22	-4.71	16.27
21160126	1	996	-4.71	24.08
71339665	1	42	-4.71	25.97
131752931	1	820	-4.71	15.66
10281	1	142	-4.7	14.45
523825	1	168	-4.7	16.52
641301	1	78	-4.7	25.1
5281115	1	464	-4.7	19.02
129662470	1	28	-4.7	21.1
6989	1	469	-4.69	16.88
5281426	1	568	-4.69	25.49
56972723	1	467	-4.69	14.7
5460926	1	647	-4.68	17.03
9826915	1	341	-4.68	24.84
limonene	1	517	-4.68	14.05
22311	1	57	-4.67	15.45
439250	1	939	-4.67	15.46
440917	1	218	-4.67	15.46
6918391	1	49	-4.67	26.57
menthofuran	1	88	-4.67	25.99
10364	1	377	-4.66	26.38
12813	1	140	-4.66	14.06
61808	1	551	-4.66	15.34
5320250	1	831	-4.66	15.16
10812	1	344	-4.65	14.3
171548	1	13	-4.65	16.35
135292428	1	17	-4.65	26.29
7028	1	486	-4.64	26.84
8500	1	33	-4.64	14.69
12072	1	374	-4.64	26.55
343861	1	463	-4.64	26.56
518472	1	135	-4.64	24.66
319070308	1	4	-4.64	26.55
7438	1	634	-4.62	26.39
94221	1	400	-4.62	26.41
330573	1	169	-4.62	26.4
443177	1	87	-4.62	26.4
443178	1	809	-4.62	26.41
10750139	1	917	-4.62	24.09
10902963	1	771	-4.62	26.34
18818	1	828	-4.61	16.25
73614	1	766	-4.61	20.65
77387	1	292	-4.61	23.11
citral	1	932	-4.61	14.33
7704	1	731	-4.6	16.67
7794	1	955	-4.6	14.69
75182	1	724	-4.6	22.42
111299	1	320	-4.6	22.52
158015	1	248	-4.6	16.66
258761	1	846	-4.6	25.59
51006484	1	787	-4.6	23.94
58047283	1	20	-4.6	16.53
71359694	1	9	-4.6	18.33
3830	1	17	-4.59	22.44
8835	1	925	-4.59	23.59
95779	1	572	-4.59	14.75
2346	1	434	-4.58	17.38
12777	1	934	-4.58	16.49
5321949	1	185	-4.58	18.29
ocimene	1	268	-4.58	14.08
sabinene	1	496	-4.57	14.58
10050	1	723	-4.56	15.33
529383	1	792	-4.56	23.91
108011	1	211	-4.55	23.82
1549025	1	761	-4.55	25.86
5312688	1	761	-4.55	19.02
8834	1	615	-4.54	22.93
79036	1	417	-4.54	26.92
159055	1	774	-4.54	14.85
164888	1	458	-4.54	14.94
2537	1	797	-4.53	16.37
188750	1	782	-4.53	21.79
3085257	1	352	-4.53	24.82
camphene	1	861	-4.53	14.15
107	1	721	-4.52	17.88
6021	1	405	-4.52	23.42
7165	1	558	-4.52	15.05
7463	1	576	-4.52	15.74
10748	1	680	-4.52	24.41
17868	1	548	-4.52	15.76
78249	1	398	-4.52	17.28
440966	1	368	-4.52	14.26
5462451	1	26	-4.52	18.2
10334541	1	960	-4.52	19.94
angelicoidenol	1	929	-4.52	22.77
5281517	1	174	-4.51	23.08
13220	1	918	-4.5	18.51
441072	1	467	-4.5	16.17
5281553	1	988	-4.5	16.15
6451618	1	225	-4.5	14.46
89594	1	442	-4.49	17.71
643924	1	222	-4.49	18.41
3084324	1	596	-4.49	17.86
geraniol	1	105	-4.49	14.36
442919	1	165	-4.48	24.46
446611	1	412	-4.48	16.89
6708682	1	741	-4.48	25.5
6057	1	644	-4.47	17.96
7476	1	657	-4.46	14.58
7707	1	664	-4.46	15.01
68148	1	260	-4.46	16.69
5281146	1	59	-4.46	13.58
936	1	86	-4.44	17.95
7002	1	625	-4.44	25.47
10581	1	796	-4.44	25.68
62725	1	598	-4.44	15.95
6429333	1	921	-4.44	15.28
ethoxythiazole	1	355	-4.44	16.46
13650	1	674	-4.43	25.51
174073	1	632	-4.43	16.94
8815	1	997	-4.42	15.16
78429	1	944	-4.42	25.72
638011	1	778	-4.42	16.7
myrcene	1	231	-4.42	14.51
61361	1	288	-4.41	24.43
69600	1	375	-4.41	15.43
20719176	1	474	-4.41	18.41
102003488	1	164	-4.41	21.89
1201521	1	253	-4.4	15.09
349241837	1	678	-4.4	26.54
1254	1	575	-4.39	28.3
10393	1	757	-4.39	24.13
5317319	1	731	-4.39	23.16
107936	1	623	-4.38	23.72
1001	1	147	-4.37	22.48
4737	1	516	-4.37	24.24
7150	1	103	-4.37	16.39
31253	1	835	-4.37	16.72
farnesene	1	104	-4.37	22.32
7461	1	283	-4.36	15.7
442736	1	28	-4.36	17.22
10626	1	230	-4.35	17.25
14489	1	973	-4.35	15.13
19603	1	732	-4.35	14.55
188288	1	33	-4.35	17.61
5320249	1	219	-4.35	13.8
5364778	1	80	-4.35	14.18
11126361	1	345	-4.35	17.6
92987	1	114	-4.34	17.77
182073	1	533	-4.34	25.04
550690	1	592	-4.34	17.41
15068	1	412	-4.33	27.62
237332	1	458	-4.33	15.79
439503	1	48	-4.33	23.93
442463	1	787	-4.33	23.96
5281163	1	275	-4.33	15.23
145857	1	417	-4.32	19.95
17979794	1	474	-4.32	15.91
14525	1	287	-4.31	24.61
79362	1	628	-4.31	20.73
637542	1	150	-4.3	24.64
4462285	1	631	-4.3	27.67
5464156	1	163	-4.3	16.69
21437548	1	13	-4.3	17.02
citronellal	1	342	-4.3	14.61
31244	1	250	-4.29	16.01
73307	1	117	-4.29	24.26
319294707	1	298	-4.29	24.91
5315406	1	406	-4.28	27.5
5352774	1	135	-4.28	17.12
5364399	1	130	-4.28	13.43
58219327	1	872	-4.28	14.92
129704175	1	808	-4.28	23.08
2758	1	66	-4.27	15.85
439213	1	493	-4.26	18.42
6431294	1	602	-4.26	16.37
14048828	1	480	-4.26	23.77
46781028	1	69	-4.26	14.61
9231	1	930	-4.25	16.28
5283349	1	221	-4.25	12.97
6432398	1	181	-4.25	16.44
270601	1	324	-4.24	18.12
1549018	1	221	-4.24	26.12
11040937	1	906	-4.24	13.42
11902	1	904	-4.23	15.62
12756	1	461	-4.23	17.06
68313	1	625	-4.23	24.13
103580401	1	956	-4.23	21.59
2230	1	798	-4.22	14.26
4696	1	247	-4.22	14.58
151023	1	938	-4.22	22.85
6654	1	671	-4.21	24.12
150636	1	232	-4.21	14.87
519845	1	913	-4.21	17.52
5280841	1	291	-4.21	24.24
6431006	1	43	-4.21	24.6
boschniakine	1	173	-4.21	25.77
5363388	1	800	-4.2	16.85
129689980	1	204	-4.2	23.13
6054	1	350	-4.19	15.95
54678599	1	602	-4.19	24.14
873	1	386	-4.18	14.71
pinene	1	932	-4.18	23.03
89467	1	991	-4.16	15.21
camphor	1	619	-4.14	14.85
8294	1	810	-4.13	23.93
8365	1	520	-4.13	25.5
62378	1	202	-4.13	24.56
64685	1	488	-4.13	21.73
69851	1	821	-4.13	15.27
132281124	1	314	-4.13	23.86
7456	1	285	-4.12	24.78
10049	1	195	-4.12	23.99
12209	1	737	-4.12	14.78
1201518	1	633	-4.12	23.99
6321405	1	920	-4.12	24.26
6453944	1	387	-4.12	26.57
5054	1	593	-4.11	15.18
68490	1	701	-4.11	15.5
522214	1	702	-4.11	14.54
643731	1	802	-4.11	14.09
menthone	1	861	-4.11	25.22
18827	1	225	-4.1	16.45
124702	1	438	-4.1	16.53
153001	1	428	-4.09	18.52
isoborneol	1	945	-4.09	23.45
2519	1	75	-4.08	25.01
86374	1	334	-4.08	24.43
13001304	1	842	-4.08	25.01
129719903	1	757	-4.08	24.29
8635	1	405	-4.07	25.54
64689	1	914	-4.07	16.68
5793	1	172	-4.06	18.51
7945	1	224	-4.06	17.11
12293	1	713	-4.06	14.65
5283345	1	570	-4.06	13.96
5352694	1	206	-4.06	14.62
14391671	1	44	-4.06	25.87
6036	1	734	-4.05	18.36
8163	1	451	-4.05	13.84
12044	1	314	-4.05	16.21
3840	1	337	-4.04	15.66
18950	1	140	-4.04	18.49
153003	1	55	-4.04	18.44
999	1	834	-4.03	15.91
31276	1	883	-4.03	14.58
80046	1	84	-4.03	17.06
20083	1	839	-4.02	15.61
4133	1	551	-4.01	26.5
16255	1	118	-4.01	20.39
60983	1	352	-4.01	14.36
14345320	1	283	-4.01	20.12
4419940	1	597	-4	16.02
8091	1	445	-3.99	14.35
12613	1	660	-3.99	13.83
66654	1	945	-3.99	26.04
5352799	1	286	-3.99	14.25
5282745	1	634	-3.98	20.79
10885	1	28	-3.97	14.57
19309	1	113	-3.97	16.95
31265	1	853	-3.97	14.8
8164	1	617	-3.96	14.37
24020	1	755	-3.96	14.33
5363387	1	338	-3.96	23.68
774	1	701	-3.95	17.9
61303	1	283	-3.95	20.6
12951370	1	6	-3.95	17.95
15098254	1	80	-3.95	23.51
1054	1	635	-3.94	25.17
445638	1	84	-3.94	19.27
12305351	1	929	-3.94	19.17
6508	1	195	-3.93	22.65
10198	1	27	-3.93	16.86
62908	1	521	-3.93	16.58
126	1	160	-3.92	16.55
11096	1	978	-3.92	23.68
5281191	1	315	-3.92	21.52
5282743	1	386	-3.92	20.53
17008	1	224	-3.91	16.04
62838	1	419	-3.91	18.31
10954516	1	677	-3.91	21.86
7826	1	189	-3.9	14.98
8038	1	532	-3.9	17.34
13187	1	325	-3.9	13.99
164663	1	438	-3.9	18.23
429065	1	1	-3.9	15.26
5352889	1	619	-3.9	23.03
5386591	1	143	-3.9	25.41
14259008	1	1	-3.9	20.06
6893	1	241	-3.89	25.08
7983	1	638	-3.89	14.62
8174	1	465	-3.89	13.45
75552	1	643	-3.89	14.99
12367	1	573	-3.88	16.97
5352375	1	413	-3.88	22.32
529390	1	589	-3.87	26.41
5282940	1	642	-3.87	21.74
5283335	1	18	-3.86	13.88
5363545	1	892	-3.86	24.96
125	1	693	-3.85	24.41
643801	1	309	-3.85	20.62
10416	1	52	-3.84	22.16
11520	1	630	-3.84	15.76
69248	1	162	-3.84	16.91
5352693	1	53	-3.84	14.47
8908	1	595	-3.83	14.67
54670067	1	755	-3.83	25.29
849	1	456	-3.82	15.83
1044	1	373	-3.81	16.94
7824	1	957	-3.81	15.08
8742	1	835	-3.81	19.02
10882	1	174	-3.81	15.01
12348	1	728	-3.81	14.83
12663462	1	710	-3.81	17.19
7344	1	1000	-3.8	17.91
7362	1	296	-3.8	17.03
88454	1	211	-3.8	14.76
454075	1	676	-3.8	19.7
6613	1	317	-3.79	23.66
16315	1	674	-3.79	16.93
5282915	1	717	-3.79	21.92
5282923	1	423	-3.79	17.48
furfural	1	785	-3.79	15.59
985	1	687	-3.78	20.8
7775	1	895	-3.78	13.83
528709	1	379	-3.78	16.9
190	1	811	-3.77	26.91
8167	1	922	-3.77	24.49
11593	1	420	-3.77	16.96
31252	1	762	-3.77	15.71
5317736	1	959	-3.77	22.57
13357	1	391	-3.76	14.8
2724897	1	942	-3.76	15.49
11622	1	565	-3.75	23.24
243	1	439	-3.74	17.4
7938	1	107	-3.74	14.74
8175	1	591	-3.74	16.1
14228	1	262	-3.74	20.79
15146	1	188	-3.74	17.87
24838	1	266	-3.74	23.91
5281112	1	278	-3.74	24.67
5352855	1	305	-3.74	17.17
7943	1	171	-3.73	16.95
12558	1	866	-3.73	15.06
9793905	1	939	-3.73	18.34
10355	1	313	-3.72	14.91
7361	1	845	-3.71	17.56
11160	1	453	-3.71	16.91
31272	1	889	-3.71	15.33
61030	1	933	-3.71	21.18
81772	1	1	-3.71	16.71
95924	1	274	-3.71	21.49
957	1	332	-3.7	17.86
61592	1	178	-3.7	17.77
5320722	1	174	-3.7	15.21
5352907	1	838	-3.7	15.12
5362798	1	943	-3.69	23.62
6122729	1	268	-3.69	17.06
441438	1	89	-3.68	18.15
5352908	1	155	-3.68	16.61
22383	1	587	-3.67	17.05
101715	1	764	-3.67	18.13
5352690	1	282	-3.67	17.41
5570	1	909	-3.66	17.58
8048	1	596	-3.66	22.52
8159	1	878	-3.66	13.83
440667	1	451	-3.66	25.18
1292	1	747	-3.65	24.52
85519	1	339	-3.65	14.96
54675850	1	388	-3.65	18.34
6106	1	107	-3.64	17.58
7762	1	250	-3.64	17.34
7797	1	629	-3.64	14.59
7800	1	873	-3.64	23.07
8050	1	612	-3.64	16.45
8918	1	589	-3.64	22.84
22556	1	405	-3.64	21.54
31289	1	397	-3.64	17.44
61207	1	960	-3.64	15.42
25200619	1	26	-3.64	17.1
5352691	1	110	-3.63	16.4
5364429	1	658	-3.63	24.94
131751184	1	401	-3.63	22.58
7770	1	629	-3.62	14.84
22873	1	928	-3.62	23.89
87310	1	582	-3.62	19.51
439227	1	100	-3.62	15.3
16061042	1	650	-3.6	20.37
6137	1	505	-3.59	18.14
7420	1	650	-3.59	23.29
12206	1	31	-3.58	15.11
104285	1	403	-3.58	14.01
4479243	1	291	-3.58	18.31
caprylic_acid	1	122	-3.58	14.84
61293	1	477	-3.57	14.98
31283	1	193	-3.56	22.05
105563	1	209	-3.56	23.67
133503	1	81	-3.56	18.37
938	1	574	-3.55	16.59
359	1	752	-3.53	18.92
10888063	1	539	-3.53	26.39
20381861	1	20	-3.53	23.29
937	1	97	-3.52	15.16
7799	1	350	-3.52	22.64
8193	1	344	-3.52	23.21
31251	1	760	-3.52	22.5
capric_acid	1	324	-3.52	14.27
6306	1	646	-3.51	20.09
8129	1	547	-3.5	15.17
8209	1	980	-3.5	25.31
121922	1	36	-3.5	17.3
135	1	40	-3.49	25.54
338	1	979	-3.49	27.83
11039	1	343	-3.49	16.68
12397	1	265	-3.49	22.87
379	1	558	-3.48	17.54
8138	1	826	-3.48	24.21
69961	1	682	-3.48	19.41
21201348	1	723	-3.48	22.53
25310	1	230	-3.47	18.31
69257	1	316	-3.47	25.01
traumatic_acid	1	158	-3.47	17.03
61641	1	290	-3.46	17.43
847	1	874	-3.45	19.2
7997	1	288	-3.45	17.48
8094	1	773	-3.44	17.5
27282456	1	111	-3.44	17.21
10886	1	407	-3.43	25.43
125468	1	601	-3.43	16.05
8821	1	566	-3.41	16.94
2723872	1	683	-3.41	22.33
13849	1	793	-3.39	20.12
125198	1	953	-3.39	14.79
164642	1	711	-3.39	17.43
322598	1	708	-3.39	17.66
457906	1	118	-3.39	17.43
10425705	1	758	-3.39	22.81
7749	1	767	-3.38	16.96
115244	1	243	-3.38	18.45
7765	1	47	-3.37	17.73
12529	1	110	-3.37	15.13
17525	1	840	-3.37	20.64
441437	1	106	-3.36	14.99
10197842	1	789	-3.35	18.38
5319765	1	226	-3.34	15.28
10957	1	923	-3.33	17.61
12180	1	58	-3.33	16.89
61926	1	880	-3.32	15.08
8103	1	493	-3.31	16.15
5352728	1	649	-3.29	23.33
11579	1	470	-3.28	14.81
12388	1	384	-3.26	23.49
11005	1	149	-3.25	19.5
12294	1	970	-3.25	21.03
3893	1	308	-3.24	18.5
317608	1	185	-3.24	23.4
66520	1	270	-3.23	27.22
134107	1	464	-3.23	24.28
8314	1	426	-3.22	15.69
439192	1	28	-3.21	16.53
11883891	1	950	-3.21	22.76
2969	1	614	-3.2	16.69
10430	1	615	-3.2	18.29
11614	1	66	-3.2	18.33
1066	1	493	-3.19	18.44
743	1	14	-3.18	19
10347	1	65	-3.17	22.12
445929	1	239	-3.1	23.01
7872	1	880	-3.09	25.62
439215	1	972	-3.09	23.02
441476	1	577	-3.09	23
192798	1	540	-3.08	24.22
187	1	38	-3.05	18.04
19233	1	979	-3.05	23.78
159814	1	543	-3.04	22.3
139054223	1	628	-3.04	17.61
98042571	1	142	-3.03	22.39
1005	1	436	-3.01	18.91
446874	1	718	-3.01	22.98
7991	1	365	-3	15.71
94715	1	199	-2.99	23.6
21123040	1	606	-2.96	14.87
305	1	605	-2.93	19.58
5461156	1	448	-2.9	23.6
102115588	1	972	-2.89	17.23
139032995	1	253	-2.82	24.8
439230	1	902	-2.78	17.59
33703	1	359	-2.74	16.39
309	1	832	-2.64	19.87
10644944	1	308	-2.37	19.57
54686350	1	913	-2.33	19.54
8737	1	768	-2.25	18.74
10059997	1	489	-1.74	21.36
1198	1	875	-1.47	19.76
19366362	1	46	-1.44	16.7
19017319	1	922	-1.38	16.93
73555276	1	57	-1.12	20.39
18916327	1	223	-1.08	16.49
129846999	1	259	-1.05	29.06
18374224	1	884	-1.02	19.19
5284505	1	582	-0.75	21.72
15938	1	977	-0.7	20.77
14220	1	1	-0.1	21.74
16217806	1	482	-0.1	21.74
159360	1	223	0.19	16.35
67263106	1	481	0.42	24.07
45109789	1	921	0.66	25.83
6042	1	747	0.79	30.33
50635	1	605	1.69	25.75
1475			did not run
155041			did not run
164717			did not run
15547520			did not run
23676152			did not run
23681172			did not run
23693089			did not run
66833213			did not run
86585632			did not run
129734279			did not run
135317150			did not run

## Sheet: TOP 10
NS2BNS3	TOP10
							docking score (kcal/ mol)	inhibition constant
	idelalisib	ref	98317:	1	1	540	-6.1	22.9	RANKING
	nintedanib	ref	104471	1	1	657	-6.24	22.13	RANKING
1	veramiline	15559023	90278:	1	1	805	-9.31	21.29	RANKING
2	isolupinisoflavone	10526985	103301:	1	1	817	-9.27	21.96	RANKING
3	etiolin	168872	94287:	1	1	975	-9.14	21.31	RANKING
4	tomatidine	65576	85270:	1	1	771	-9.05	20.78	RANKING
5	cardinone	101316738	101291:	1	1	704	-8.84	24.3	RANKING
6	25beta-Hydroxyverazine	10549683	94287:	1	1	390	-8.56	20.64	RANKING
7	chlorogenin	12303065	89273:	1	1	610	-8.35	23.42	RANKING
8	ecliptalbine	10692897	94290:	1	1	599	-8.3	21.84	RANKING
9	cyclobranol	-	86196:	1	1	857	-8.25	20.71	RANKING
10	hongguanggenin	52931465	104307:	1	1	314	-8.2	24.9	RANKING
