# Supplementary material for: Using Multiscale Molecular Modeling to Analyze Possible NS2b-NS3 Protease Inhibitors from Philippine Medicinal Plants
Source: Curr Issues Mol Biol. 2024 Jul 18;46(7):7592–618. doi: 10.3390/cimb46070451 (PMC11275823; doi:10.3390/cimb46070451)
Supplement: Supplementary file 1 [file cimb-46-00451-s001.zip › Table S3.xlsx]

## Sheet: Residual Energies
Residue Number	Residue	NIN	VER	ETI	CAR	HYD	CHL	ECL	CYC	HON	Total
1	GLY-43	0.0868	-0.044	-0.0987	0.3866	0.017	-0.0877	-0.7199	-0.4783	-0.1763	-1.1145
2	SER-44	-0.1376	-0.0128	-0.0266	-0.0432	-0.003	-0.0049	-0.0606	1.4618	-0.0815	1.0916
3	HIS-45	0.0058	-0.0029	-0.0157	-0.0749	-0.013	-0.0236	-0.4284	0.1188	-0.0931	-0.527
4	MET-46	-0.0669	-0.0173	-0.0015	-0.0348	-0.0031	-0.0124	-0.1838	-5.7858	-0.0743	-6.1799
5	LEU-47	-0.019	-0.0038	-0.0357	0.0178	-0.0194	-0.0115	-2.9472	-2.4989	-0.0113	-5.529
6	GLU-48	-1.0351	-0.1176	0.1275	-0.2571	0.1043	-0.0007	1.2646	-0.4248	-0.001	-0.3399
7	ALA-49	-0.1188	-0.0087	-0.0085	0.0017	-0.0162	0.0002	-0.6652	-0.0979	-0.0082	-0.9216
8	ASP-50	-0.7623	-0.1733	0.074	-0.1267	0.1317	0.0143	0.5123	0.0861	0.1809	-0.063
9	LEU-51	-0.0151	0.004	-0.0181	0.0032	0	-0.0012	-0.2002	-0.2026	-0.0108	-0.4408
10	GLU-52	-0.4968	-0.2085	0.0214	-0.1097	0.1032	-0.115	-0.2256	0.3256	0.2587	-0.4467
11	LEU-53	-0.0213	0.0089	-0.0112	-0.0076	0.021	0.0042	-0.0057	-0.0431	0.0227	-0.0321
12	GLU-54	-0.2934	-0.2917	-0.0152	-0.0572	0.1219	-0.1336	-0.4848	0.3095	-0.0011	-0.8456
13	ARG-55	-0.2141	0.2725	-0.0046	-0.085	-0.0515	0.0925	0.0912	-0.1789	-0.2595	-0.3374
14	ALA-56	0.0128	0.0162	-0.0057	0	0.0398	0.0079	-0.0076	-0.0342	-0.0173	0.0119
15	ALA-57	0.0073	-0.0051	-0.0001	-0.0042	-0.0125	-0.0001	0.0109	0.0088	-0.0059	-0.0009
16	ASP-58	-0.1131	-0.2779	-0.0026	0.0989	0.0426	-0.1082	-0.2629	0.1264	0.1268	-0.37
17	VAL-59	0.0459	0.0105	-0.0034	0.0012	0.0174	0.0042	-0.0294	-0.0255	0.0156	0.0365
18	ARG-60	-0.1166	0.2346	-0.0052	-0.1627	-0.0576	0.1253	0.1153	-0.0572	-0.2567	-0.1808
19	TRP-61	-0.0305	-0.0023	-0.0027	-0.0035	-0.0001	0.0016	-0.0883	0.0045	-0.0421	-0.1634
20	GLU-62	-0.0644	-0.2406	-0.0051	0.1491	0.0355	-0.1403	-0.2777	0.1136	0.2658	-0.1641
21	GLU-63	0.1757	-0.1895	0.0149	0.1874	0.0433	-0.1056	-0.0327	0.0063	0.2173	0.3171
22	GLN-64	-0.0269	0.0051	0.0028	0.0054	0.0017	0.0041	-0.1007	-0.0221	-0.0437	-0.1743
23	ALA-65	-0.0021	0.007	0.0037	0.008	0.0035	-0.0009	0.0027	-0.0027	-0.0009	0.0183
24	GLU-66	0.0674	-0.2179	0.0124	0.2327	-0.0119	-0.1709	-0.1122	0.0566	0.0499	-0.0939
25	ILE-67	-0.0359	0.0026	0.0017	0.0065	-0.0023	-0.0017	-0.0134	-0.0149	-0.0277	-0.0851
26	SER-68	-0.0704	0.0033	0.0034	0.0075	0.0039	-0.0085	-0.059	-0.0292	0.0004	-0.1486
27	GLY-69	0.003	-0.0127	-0.0048	-0.0031	-0.0151	-0.0105	-0.0054	-0.0165	0.0148	-0.0503
28	SER-70	-0.0157	0.0072	-0.0012	-0.0026	-0.0031	-0.0014	-0.0845	0.0204	-0.019	-0.0999
29	SER-71	-0.0152	-0.0076	-0.0022	-0.0036	-0.0122	-0.003	0.008	-0.0189	0.0138	-0.0409
30	PRO-72	0.0113	0.0014	-0.0005	0.0039	0.0003	0.0063	0.0233	0.0019	-0.0177	0.0302
31	ILE-73	0.0131	0.0043	-0.0014	-0.0056	0.0064	-0.0007	-0.054	-0.018	-0.012	-0.0679
32	LEU-74	-0.0068	-0.0068	-0.0017	-0.0002	-0.012	-0.0013	-0.0135	-0.0082	-0.0632	-0.1137
33	SER-75	-0.0135	0.004	0.0007	-0.0009	0.0024	0.0014	-0.139	-0.0441	-0.0044	-0.1934
34	ILE-76	0.0391	-0.1895	0.0038	0.0698	0.1514	-0.1195	-0.2296	0.0277	0.1024	-0.1444
35	LEU-18	-0.214	0.199	-0.0086	-0.0861	-0.0802	0.0491	0.0622	-0.0749	-0.1921	-0.3456
36	GLU-19	0.0475	-0.2136	0.008	0.0637	0.0733	-0.0809	-0.3161	0.153	-0.0189	-0.284
37	ASP-20	0.1449	-0.2648	0.0034	0.1171	0.0396	-0.0826	-0.1819	0.0949	-0.0025	-0.1319
38	GLY-21	0.0044	-0.0006	0.0056	0.0003	-0.0058	0.0001	0.0024	-0.0008	-0.0017	0.0039
39	ALA-22	0.0067	0.0181	-0.013	-0.0044	0.0395	0.015	-0.0075	-0.0341	0.0104	0.0307
40	TYR-23	0.0345	-0.0278	0.0021	0.0005	-0.0628	-0.0213	-0.0474	0.0166	-0.0125	-0.1181
41	ARG-24	0.2681	0.4353	0.0257	0.0666	0.2575	0.2945	0.1697	-0.9115	-0.1193	0.4866
42	ILE-25	0.0167	-0.0327	-0.0486	-0.0466	-0.0628	-0.0353	-0.0829	0.0441	-0.0249	-0.273
43	LYS-26	0.2516	0.248	0.0126	0.1056	-0.1759	0.1522	-0.3468	-0.6116	-0.2471	-0.6114
44	GLN-27	0.0233	-0.0183	-0.0195	-0.019	-0.0175	-0.034	-0.0812	-0.2076	-0.0045	-0.3783
45	LYS-28	0.2956	0.1383	-0.0585	0.1688	-0.1846	0.0268	0.9193	-0.3323	-0.1914	0.782
46	GLY-29	-0.032	-0.001	0.0044	0.0236	-0.0153	-0.0028	-0.5958	-0.1169	-0.0143	-0.7501
47	ILE-30	-0.061	-0.0034	0.0008	0.0218	-0.0104	-0.0001	-4.4566	-0.5773	-0.0323	-5.1185
48	LEU-31	0.0703	-0.0037	-0.0037	-0.0088	0.0011	-0.0019	-1.673	-0.3334	-0.0026	-1.9557
49	GLY-32	-0.0383	0	-0.0003	-0.0264	-0.0012	-0.0023	0.3579	-0.3173	-0.0105	-0.0384
50	TYR-33	-0.0231	0.0093	-0.0126	-0.0058	0.0207	-0.0016	-1.0097	-0.0539	-0.0213	-1.098
51	SER-34	0.0002	-0.0088	-0.0019	-0.0171	-0.0166	-0.0128	0.6005	1.2713	-0.0643	1.7505
52	GLN-35	-0.0279	0.0356	-0.0839	-0.0566	0.1973	0.0313	-0.1669	1.3772	0.0567	1.3628
53	ILE-36	0.0216	-0.1399	-0.1918	-0.1115	-0.232	-0.1646	-2.5607	-2.0269	-0.0259	-5.4317
54	GLY-37	-0.003	-0.0046	-0.1358	-0.0877	0.0765	0.0103	-0.0576	-0.2005	0.0223	-0.3801
55	ALA-38	-0.0449	-0.0111	0.0051	0.0012	-0.045	-0.013	-0.0112	0.0651	-0.0023	-0.0561
56	GLY-39	0.003	-0.0183	-0.0239	-0.0272	-0.0446	-0.0221	-0.004	0.0234	-0.0244	-0.1381
57	VAL-40	-0.0251	-0.0061	0.0006	-0.002	-0.0175	-0.0045	0.0028	0.0093	-0.0054	-0.0479
58	TYR-41	-0.0505	-0.0066	-0.0015	-0.0003	-0.0106	-0.0021	-0.0159	-0.0038	-0.0236	-0.1149
59	LYS-42	-0.2934	0.2924	0.001	-0.2014	0.0184	0.0951	0.2214	-0.0416	-0.0852	0.0067
60	GLU-43	0.2966	-0.2422	-0.0031	0.1714	0.008	-0.0713	-0.2686	-0.0105	0.1098	-0.0099
61	GLY-44	-0.0162	0.0013	-0.0013	-0.0028	0.0013	0.0039	-0.0266	-0.0105	-0.0071	-0.058
62	THR-45	0.0614	-0.0012	-0.0084	0.0001	-0.001	-0.0029	-0.0083	-0.0081	0.0046	0.0362
63	PHE-46	-0.0609	-0.0008	-0.0101	0.0028	0.0021	0.0027	-0.0082	-0.0382	0.0002	-0.1104
64	HIS-47	0.0669	-0.005	-0.0442	-0.0281	-0.0213	-0.0105	0.0006	-0.0197	-0.0234	-0.0847
65	THR-48	-0.0485	-0.0203	-0.0565	0.0003	0.0104	-0.001	-0.0096	-0.0594	0.0042	-0.1804
66	MET-49	-0.1195	-0.5934	-1.1802	-0.5705	-0.6349	-0.3558	-0.0048	-0.1065	-0.4827	-4.0483
67	TRP-50	-4.58	-0.1176	-0.6458	-0.2462	-0.2422	-0.0938	-0.0209	-0.3727	-0.2011	-6.5203
68	HIS-51	-0.0151	1.3076	-1.4447	1.8284	0.4035	1.2493	-0.1518	1.658	0.0385	4.8737
69	VAL-52	-0.0302	-0.2582	-0.6789	-0.419	-0.3378	-0.186	-0.1166	-1.0477	-0.2425	-3.3169
70	THR-53	-0.122	-0.0322	-0.0771	-0.0573	-0.034	-0.0209	-0.0745	-0.2482	-0.0251	-0.6913
71	ARG-54	0.5114	0.1905	9.8759	0.2806	1.3225	-0.1779	-0.1759	4.9077	-0.6853	16.0495
72	GLY-55	0.5302	0.0043	-0.0298	-0.0261	-0.002	0.0025	-0.0295	-0.1699	-0.0226	0.2571
73	ALA-56	-0.5106	-0.0116	-0.0042	0.0209	-0.0183	-0.0085	-0.0413	-0.0123	-0.0018	-0.5877
74	VAL-57	-0.4501	-0.0096	-0.0025	-0.012	-0.0075	0.0002	-0.0241	-0.0054	0.0066	-0.5044
75	LEU-58	-0.0982	0.0052	-0.0107	-0.0049	0.0023	0.0024	-0.0205	-0.0645	-0.0032	-0.1921
76	MET-59	-0.0371	-0.0092	-0.0004	0.0012	-0.0127	-0.0079	0.0146	0.0155	-0.0266	-0.0626
77	HIS-60	0.0049	0.0026	-0.0001	-0.0085	-0.0079	0.0042	0.0366	-0.0294	-0.0477	-0.0453
78	LYS-61	0.3054	0.2051	-0.006	-0.0404	-0.1173	0.0937	0.2656	-0.1227	-0.1523	0.4311
79	GLY-62	-0.0365	0.0061	0.0011	0.0009	-0.0003	0.0044	-0.0414	-0.0213	-0.022	-0.109
80	LYS-63	0.2131	0.1554	-0.027	-0.0239	-0.1033	-0.0059	0.1436	0.0153	-0.202	0.1653
81	ARG-64	0.5393	0.1619	-0.0633	0.076	-0.1015	0.003	-0.0292	-0.0219	-0.2046	0.3597
82	ILE-65	-0.2715	-0.0027	0.0025	-0.0056	-0.0041	0.0001	-0.0104	0.0013	0.0185	-0.2719
83	GLU-66	-0.2903	-0.1569	0.0559	-0.014	0.0403	-0.0001	-0.1791	-0.1428	0.0276	-0.6594
84	PRO-67	-1.2771	0.0095	-0.0128	-0.0094	0.0083	-0.001	0.0144	0.0063	-0.0494	-1.3112
85	SER-68	-0.1099	0.0065	-0.0071	-0.0085	0.0031	-0.0022	-0.0378	-0.0376	0.0054	-0.1881
86	TRP-69	-2.8789	-0.0243	0.0077	0.0049	-0.0097	-0.0226	-0.0383	0.0154	0.0078	-2.938
87	ALA-70	-2.0435	0.0082	-0.033	-0.0264	-0.0011	-0.0133	-0.0009	-0.0217	-0.0103	-2.142
88	ASP-71	0.1099	-0.4503	0.0604	0.4177	-0.4263	-0.0328	-0.1536	0.0506	0.2398	-0.1846
89	VAL-72	-2.7632	-0.1701	-0.0491	0.0444	-0.1266	-0.0334	-0.0297	-0.0334	0.0273	-3.1338
90	LYS-73	-2.043	0.0352	-0.1011	-0.2829	0.4712	-0.1555	0.1082	0.0498	-0.1154	-2.0335
91	LYS-74	-1.286	0.264	0.0096	-0.4392	0.2814	-0.0043	0.0625	0.0127	-0.2729	-1.3722
92	ASP-75	-0.3081	1.7357	8.1945	3.3906	3.0137	0.4556	-0.2439	0.2348	2.3892	18.8621
93	LEU-76	-0.4343	-0.0563	-0.0546	-0.0232	-0.0447	-0.0207	-0.0036	-0.0386	-0.0289	-0.7049
94	ILE-77	-1.1916	-0.0303	-0.0101	0.0069	-0.026	-0.0196	-0.0096	-0.0165	-0.0076	-1.3044
95	SER-78	-0.5883	-0.004	-0.0011	0.0036	-0.0066	0.0051	0.0048	-0.0118	0.001	-0.5973
96	TYR-79	-0.4765	-0.0176	-0.002	0.0141	-0.0192	-0.0103	-0.0126	0.0182	0.0115	-0.4944
97	GLY-80	0.0047	-0.0044	-0.0006	0.005	-0.002	-0.0095	0.0017	-0.0004	0.0183	0.0128
98	GLY-81	-0.287	-0.0103	0.0086	0.0047	-0.0079	-0.0056	0.0067	0.0106	0.0062	-0.274
99	GLY-82	-0.247	-0.0033	0.0014	-0.0062	0.0024	-0.0038	-0.0466	0.0122	0.0049	-0.286
100	TRP-83	-0.0051	-0.0029	-0.017	-0.0165	-0.0078	-0.0086	-0.0102	-0.014	-0.0298	-0.1119
101	LYS-84	-0.7908	0.2584	-0.0244	-0.1487	0.0069	0.0575	0.0686	-0.0514	-0.0807	-0.7046
102	LEU-85	0.0479	-0.0017	-0.0119	-0.0017	0.0031	0.0073	-0.0235	-0.0136	-0.0289	-0.023
103	GLU-86	0.5702	-0.259	-0.0398	0.2134	-0.0188	-0.0812	-0.3457	0.05	0.027	0.1161
104	GLY-87	-0.1113	-0.0135	0.0116	0.0043	-0.0073	-0.0153	-0.0342	-0.0071	0.0442	-0.1286
105	GLU-88	0.4387	-0.2795	-0.0596	0.3783	-0.1319	-0.1296	-0.1992	0.0285	-0.0263	0.0194
106	TRP-89	-0.0492	-0.004	0.0184	0.0088	-0.0137	-0.0027	0.0281	-0.0334	0.0085	-0.0392
107	LYS-90	-0.1819	0.2094	0.0548	-0.2933	0.0498	0.1178	-0.1087	0.0732	-0.2217	-0.3006
108	GLU-91	0.0722	-0.184	-0.0168	0.2849	-0.135	-0.1406	-0.3588	-0.0406	0.1074	-0.4113
109	GLY-92	0.053	0.0104	-0.0033	0.0035	0.0131	0.0053	0.0393	0.0157	-0.024	0.113
110	GLU-93	-0.05	-0.2658	-0.0131	0.265	-0.0861	-0.1707	-0.3278	-0.0385	-0.1167	-0.8037
111	GLU-94	0.1071	-0.2545	0.0177	0.2775	-0.0804	-0.2343	-0.3733	0.0869	-0.1032	-0.5565
112	VAL-95	0	0.0149	0.0023	0.0047	0.0081	-0.0013	-0.0023	-0.008	0.0033	0.0217
113	GLN-96	-0.0309	-0.0213	-0.0107	-0.0158	-0.0132	-0.0017	-0.0062	-0.0046	0.0063	-0.0981
114	VAL-97	0.0175	0.0315	-0.0261	-0.0029	0.0265	0.0117	-0.0006	-0.0157	0.0285	0.0704
115	LEU-98	-0.0239	-0.087	-0.0161	-0.0354	-0.0813	-0.0366	-0.0121	0.0152	-0.0665	-0.3437
116	ALA-99	0.0056	0.0311	-0.025	0.0049	0.074	0.0334	-0.0103	-0.0395	0.0324	0.1066
117	LEU-100	-0.0122	-0.0075	-0.0328	-0.0364	-0.1057	-0.0499	-0.01	-0.0073	-0.0152	-0.277
118	GLU-101	-0.0823	-0.648	-0.1959	-0.2987	-0.3057	-0.4973	-0.2352	0.4411	0.0737	-1.7483
119	PRO-102	-0.0074	-0.002	-0.0323	-0.0247	-0.0073	-0.0274	-0.17	-1.1111	-0.0057	-1.3879
120	GLY-103	-0.0163	0.0021	-0.0043	-0.0055	-0.0044	-0.0034	-0.0401	-0.0784	-0.0238	-0.1741
121	LYS-104	0.1828	0.3763	0.087	0.1079	-0.0217	0.2993	0.3258	-0.7419	-0.1688	0.4467
122	ASN-105	-0.0229	-0.02	-0.0089	-0.019	-0.0193	-0.0209	0.0081	0.0123	-0.071	-0.1616
123	PRO-106	-0.0147	0.0198	-0.0009	0.0076	0.0371	0.0146	-0.0008	-0.036	0.0034	0.0301
124	ARG-107	-0.0304	0.3199	0.0262	-0.156	0.1068	0.3913	0.0905	-0.4094	-0.2943	0.0446
125	ALA-108	-0.0016	0.0165	0.0026	0.0026	0.0114	0.0039	0.0002	-0.0025	0.0119	0.045
126	VAL-109	0.0027	-0.0251	-0.0228	-0.0197	-0.0284	-0.0113	-0.0074	-0.0007	-0.0174	-0.1301
127	GLN-110	0.0245	-0.0226	0.0004	-0.0028	-0.0154	-0.0217	-0.0167	0.026	-0.0029	-0.0312
128	THR-111	0.0047	-0.0101	-0.0054	-0.0201	-0.0013	-0.0004	-0.0689	-0.0073	-0.0566	-0.1654
129	LYS-112	0.0312	0.2293	-0.0266	-0.3498	0.0702	0.2169	-0.0608	0.0489	-0.0546	0.1047
130	PRO-113	0.0087	0.0554	0.0305	0.0261	0.0397	0.0277	-0.0312	0.0011	0.021	0.179
131	GLY-114	0.0201	-0.0624	-0.0316	-0.0342	-0.032	-0.0286	-0.0165	0.0072	-0.0247	-0.2027
132	LEU-115	-0.0008	0.0179	0.0104	0.0021	0.0074	-0.0051	-0.0179	0.0067	0.0028	0.0235
133	PHE-116	0.004	-0.0582	-0.0346	-0.0516	-0.0364	-0.0288	-0.0056	-0.0047	-0.0329	-0.2488
134	LYS-117	0.1219	-0.0438	0.0415	-0.3779	0.1691	0.0521	-0.092	0.0142	-0.1538	-0.2687
135	THR-118	-0.0282	0.057	0.0384	0.0463	0.0521	0.0286	-0.0011	-0.0295	-0.0307	0.1329
136	ASN-119	0.1858	-0.1357	0.0014	-0.0698	-0.0054	-0.1662	-0.0313	-0.0131	-0.2355	-0.4698
137	THR-120	-0.0046	-0.0383	-0.0048	-0.0065	-0.0116	-0.0429	-0.0441	-0.0193	-0.0594	-0.2315
138	GLY-121	-0.0278	-0.0531	-0.0166	-0.0198	-0.0269	-0.0233	-0.001	-0.0099	0.0025	-0.1759
139	THR-122	0.0194	0.0164	0.0157	0.0206	0.0121	0.0147	-0.1287	0.0203	0.023	0.0135
140	ILE-123	-0.0039	-0.0234	-0.0241	-0.0254	-0.0366	-0.0487	-0.0053	0.0005	-0.0448	-0.2117
141	GLY-124	-0.0255	-0.0931	-0.0519	-0.0376	-0.0695	-0.0431	-0.02	0.0053	-0.0059	-0.3413
142	ALA-125	0.0007	0.1604	0.1116	0.0559	0.1146	0.0772	-0.0028	-0.0092	0.0492	0.5576
143	VAL-126	-0.0005	-0.4202	-0.363	-0.2294	-0.3575	-0.3012	0.0061	-0.0055	-0.2546	-1.9258
144	SER-127	0.0162	-0.1433	-0.1131	-0.2237	-0.2075	-0.0936	-0.0291	-0.0053	-0.0441	-0.8435
145	LEU-128	-0.0039	-3.9239	-5.5942	-4.4974	-4.3569	-3.8388	-0.0138	-0.0783	-3.6273	-25.9345
146	ASP-129	-0.0615	-0.6671	-0.5974	-0.3466	-0.6113	-0.8137	-0.1435	0.1404	-0.2291	-3.3298
147	PHE-130	-0.0202	0.5596	0.4375	-0.0803	0.4006	-0.2054	-0.0172	-0.0876	0.4025	1.3895
148	SER-131	0.0233	-0.476	-0.7267	-0.279	-1.0648	-0.2929	0.0147	-0.0327	-0.3324	-3.1665
149	PRO-132	0.0342	-3.3297	-5.0283	-2.9431	-3.034	-1.5559	-0.2465	-3.2082	-1.0842	-20.3957
150	GLY-133	0.0081	-0.2472	-0.2943	-0.1053	0.8234	0.2756	-0.0842	-0.9485	0.4367	-0.1357
151	THR-134	0.0116	-0.0412	-0.3562	0.0089	0.3208	0.5113	-0.008	-0.2755	0.3595	0.5312
152	SER-135	-0.0164	-0.5269	-0.7296	-0.1165	-0.4981	-0.4138	-0.0326	-0.3107	-0.525	-3.1696
153	GLY-136	-0.0015	-0.0534	-0.2289	-0.096	-0.1174	-0.0545	-0.0065	-0.0098	-0.0893	-0.6573
154	SER-137	-0.0085	-0.0263	-0.0773	0.0003	0.1106	0.0041	-0.0005	-0.0091	0.024	0.0173
155	PRO-138	-0.0066	-0.0494	-0.0281	-0.0368	-0.086	-0.0457	-0.0031	0.0023	-0.0482	-0.3016
156	ILE-139	0.014	-0.0103	-0.024	-0.0154	-0.0176	-0.0049	-0.0012	-0.0022	-0.0124	-0.074
157	VAL-140	-0.0069	-0.0221	-0.0148	-0.0032	-0.0225	-0.0164	0.0008	-0.0006	-0.0139	-0.0996
158	ASP-141	0.0436	-0.3361	-0.0567	0.2184	-0.1088	-0.2046	-0.1615	0.1017	0.0445	-0.4595
159	LYS-142	-0.0628	0.2523	-0.0064	-0.2484	0.0076	0.1629	0.0399	-0.0762	-0.0594	0.0095
160	LYS-143	0.029	0.1969	-0.0023	-0.2228	-0.0135	0.0942	-0.0583	-0.1138	-0.1403	-0.2309
161	GLY-144	0.0394	0.0001	0.0017	-0.0016	0.0072	0.0068	-0.0288	0.0089	0.0209	0.0546
162	LYS-145	-0.0967	0.2543	0.0396	-0.2303	0.0146	0.0857	0.147	-0.0578	-0.1085	0.0479
163	VAL-146	0.0374	0.0171	-0.0038	0.0067	0.0186	0.0121	0.0002	-0.0146	-0.0189	0.0548
164	VAL-147	0.0211	-0.0217	-0.0115	0.0026	0.0026	0.005	0.0125	0.0165	-0.007	0.0201
165	GLY-148	0.0003	0.028	-0.013	-0.0233	-0.0137	0.0014	-0.004	0.002	-0.0095	-0.0318
166	LEU-149	-0.0109	-0.2281	-0.2821	-0.0739	-0.064	-0.0862	-0.0045	-0.0465	-0.1098	-0.906
167	TYR-150	-0.01	-0.2778	-2.5031	-0.1473	-0.3512	-0.1642	-0.0091	0.0312	0.3116	-3.1199
168	GLY-151	-0.0354	1.7331	1.1995	1.3184	1.2242	1.1036	-0.0004	-0.0129	0.905	7.4351
169	ASN-152	-0.011	-1.033	-1.3326	-1.0127	-1.1146	-0.8617	-0.0238	-0.0534	-0.726	-6.1688
170	GLY-153	-0.0283	0.6937	-0.2541	-0.4107	0.045	-0.0579	0.0224	-0.0423	0.1295	0.0973
171	VAL-154	0.0106	-1.8288	-0.8262	-0.8641	-1.1546	-1.7911	-0.0114	0.0008	-1.6005	-8.0653
172	VAL-155	0.0376	-4.2695	-0.323	-0.3173	-1.4061	-2.1876	-0.0579	-0.0255	-3.4979	-12.0472
173	THR-156	-0.0409	-0.2171	-0.0429	-0.1321	-0.1465	-0.1131	0.0251	-0.0041	-0.317	-0.9886
174	ARG-157	-0.1145	-0.2406	0.0976	-0.2564	0.2218	-0.1364	0.0928	0.011	-0.0167	-0.3414
175	SER-158	0.0174	0.0451	-0.0171	0.0233	-0.0591	0.0024	-0.0986	0.0092	-0.1627	-0.2401
176	GLY-159	-0.0769	-0.1588	-0.0867	-0.0212	0.0987	-0.1103	0.002	-0.0157	-0.1733	-0.5422
177	ALA-160	-0.0032	-0.5487	-0.1555	-0.5106	-0.2962	-0.3255	-0.0118	-0.0205	-0.3712	-2.2432
178	TYR-161	-0.0148	-7.3764	-5.4684	-7.6028	-6.529	-9.2988	-0.1365	-0.0906	-7.2334	-43.7507
179	VAL-162	-0.0083	-1.5433	-0.9494	-0.9884	-0.9932	-1.1504	-0.0093	-0.0111	-0.9865	-6.6399
180	SER-163	-0.0142	-0.708	-0.603	-0.443	-0.4634	-0.428	-0.0226	-0.0003	-0.4267	-3.1092
181	ALA-164	-0.0059	-0.1533	-0.0924	-0.0813	-0.1126	-0.1491	0.0079	0.0129	-0.1391	-0.7129
182	ILE-165	0.0126	-0.0692	-0.0269	-0.0192	-0.0174	-0.0347	-0.026	0.0014	-0.0232	-0.2026
183	ALA-166	-0.0204	-0.0161	-0.0037	-0.0187	-0.0349	-0.0496	0.0053	0.0213	-0.0148	-0.1316
184	ASN-167	0.3302	-0.348	-0.1466	0.4352	-0.3294	-0.1748	-0.445	-0.1004	0.1552	-0.6236
185	LIGAND	-37.4836	-38.2602	-47.1748	-25.8856	-44.7651	-40.0077	-37.4901	-57.8485	-32.64
